# Supplementary material for: 2-Amino-5-bromo­pyridinium 5-chloro-2-hy­droxy­benzoate
Source: Acta Crystallogr Sect E Struct Rep Online. 2013 Mar 16;69(Pt 4):o537–8. doi: 10.1107/S160053681300665X (PMC3629591; doi:10.1107/S160053681300665X)
Supplement: Supplementary file 1 [file e-69-0o537-sup1.cif]

##############################################################################
#                                                                            #
# This CIF contains the data in a paper accepted for publication in          #
# Acta Crystallographica Section E. It conforms to the requirements of       #
# Notes for Authors for Acta Crystallographica Section E, and has been       #
# peer reviewed under the auspices of the IUCr Commission on Journals.       #
#                                                                            #
# Full details of the Crystallographic Information File format               #
# are given in the paper "The Crystallographic Information File (CIF):       #
# a New Standard Archive File for Crystallography" by S. R. Hall, F. H.      #
# Allen and I. D. Brown [Acta Cryst. (1991), A47, 655-685].                  #
#                                                                            #
# The current version of the core CIF dictionary is obtainable from          #
# ftp://ftp.iucr.org/pub/cif_core.dic.                                       #
#                                                                            #
# Software is freely available for graphical display of the structure(s)     #
# in this CIF. For information consult the CIF software page                 #
# http://www.iucr.org/resources/cif/software.                                #
#                                                                            #
# This file may be used for bona fide research purposes within the           #
# scientific community so long as proper attribution is given to the journal # 
# article from which it was obtained.                                        #
#                                                                            #
##############################################################################
data_global
_audit_creation_method     'form.cif (version 2.0)'
_journal_data_validation_number     ?
_journal_date_recd_electronic     2013-02-27
_journal_date_accepted     2013-03-08
_journal_name_full     'Acta Crystallographica, Section E'
_journal_year     2013
_journal_volume     69
_journal_issue      4
_journal_page_first     o537
_journal_page_last     o538
_journal_paper_category     QO
_journal_paper_doi     10.1107/S160053681300665X
_journal_coeditor_code     IS5251
_publ_contact_author_name     'Ibrahim Abdul Razak'
_publ_contact_author_address
;
School of Physics
Universiti Sains Malaysia
11800 USM, Penang
Malaysia
;
_publ_contact_author_email     arazaki@usm.my
_publ_contact_author_fax     '604 6579150'
_publ_contact_author_phone     '604 6533438'
_publ_section_title
;
2-Amino-5-bromopyridinium 5-chloro-2-hydroxybenzoate
;
loop_
    _publ_author_name
    _publ_author_footnote
    _publ_author_address
    'Kaliyaperumal Thanigaimani' ?
;
School of Physics
Universiti Sains Malaysia
11800 USM, Penang
Malaysia
;
    'Nuridayanti Che Khalib' ?
;
School of Physics
Universiti Sains Malaysia
11800 USM, Penang
Malaysia
;
    'Suhana Arshad' ?
;
School of Physics
Universiti Sains Malaysia
11800 USM, Penang
Malaysia
;
    'Ibrahim Abdul Razak'
;
Thomson Reuters ResearcherID: A-5599-2009.
;
;
School of Physics
Universiti Sains Malaysia
11800 USM, Penang
Malaysia
;
data_I
_audit_creation_method     SHELXL97
_chemical_name_systematic
;
2-Amino-5-bromopyridinium 5-chloro-2-hydroxybenzoate
;
_chemical_name_common     ?
_chemical_formula_moiety     'C5 H6 Br N2 +, C7 H4 Cl O3 -'
_chemical_formula_sum     'C12 H10 Br Cl N2 O3'
_chemical_formula_iupac     'C5 H6 Br N2 + , C7 H4 Cl O3 -'
_chemical_formula_weight     345.58
_chemical_melting_point     ?
_symmetry_cell_setting     monoclinic
_symmetry_space_group_name_H-M     'P 21'
_symmetry_space_group_name_Hall     'P 2yb'
loop_
    _symmetry_equiv_pos_as_xyz
    'x, y, z'
    '-x, y+1/2, -z'
_cell_length_a     8.9769(17)
_cell_length_b     5.6601(12)
_cell_length_c     12.753(2)
_cell_angle_alpha     90.00
_cell_angle_beta     90.662(5)
_cell_angle_gamma     90.00
_cell_volume     647.9(2)
_cell_formula_units_Z     2
_cell_measurement_reflns_used     1541
_cell_measurement_theta_min     3.90
_cell_measurement_theta_max     25.84
_cell_measurement_temperature     100.0(10)
_exptl_crystal_description     needle
_exptl_crystal_colour     colourless
_exptl_crystal_size_max     0.31
_exptl_crystal_size_mid     0.04
_exptl_crystal_size_min     0.03
_exptl_crystal_density_diffrn     1.771
_exptl_crystal_density_meas     ?
_exptl_crystal_density_method     'not measured'
_exptl_crystal_F_000     344
_exptl_absorpt_coefficient_mu     3.383
_exptl_absorpt_correction_type     multi-scan
_exptl_absorpt_process_details     '(<i>SADABS</i>; Bruker, 2009)'
_exptl_absorpt_correction_T_min     0.4174
_exptl_absorpt_correction_T_max     0.8937
_exptl_special_details
;
The crystal was placed in the cold stream of an Oxford Cryosystems Cobra
open-flow nitrogen cryostat (Cosier & Glazer, 1986) operating at 100.0 (1) K.
;
_diffrn_ambient_temperature     100.0(10)
_diffrn_radiation_type     MoK\a
_diffrn_radiation_wavelength     0.71073
_diffrn_radiation_source     'fine-focus sealed tube'
_diffrn_radiation_monochromator     graphite
_diffrn_measurement_device_type     'Bruker SMART APEXII DUO CCD area-detector'
_diffrn_measurement_method     '\f and \w scans'
_diffrn_detector_area_resol_mean     ?
_diffrn_reflns_number     8030
_diffrn_reflns_av_R_equivalents     0.0865
_diffrn_reflns_av_sigmaI/netI     0.1251
_diffrn_reflns_theta_min     2.27
_diffrn_reflns_theta_max     32.71
_diffrn_reflns_theta_full     32.71
_diffrn_measured_fraction_theta_max     0.984
_diffrn_measured_fraction_theta_full     0.984
_diffrn_reflns_limit_h_min     -13
_diffrn_reflns_limit_h_max     13
_diffrn_reflns_limit_k_min     -7
_diffrn_reflns_limit_k_max     8
_diffrn_reflns_limit_l_min     -19
_diffrn_reflns_limit_l_max     19
_diffrn_standards_number     0
_diffrn_standards_interval_count     .
_diffrn_standards_interval_time     .
_diffrn_standards_decay_%     ?
_refine_special_details
;
Refinement of <i>F</i>^2^ against ALL reflections. The weighted <i>R</i>-factor
<i>wR</i> and goodness of fit <i>S</i> are based on <i>F</i>^2^, conventional
<i>R</i>-factors <i>R</i> are based on <i>F</i>, with <i>F</i> set to zero for
negative <i>F</i>^2^. The threshold expression of <i>F</i>^2^ >
\s(<i>F</i>^2^) is used only for calculating <i>R</i>-factors(gt) <i>etc</i>.
and is not relevant to the choice of reflections for refinement.
<i>R</i>-factors based on <i>F</i>^2^ are statistically about twice as large
as those based on <i>F</i>, and <i>R</i>-factors based on ALL data will be
even larger.
;
_reflns_number_total     4233
_reflns_number_gt     3014
_reflns_threshold_expression     I>2\s(I)
_refine_ls_structure_factor_coef     Fsqd
_refine_ls_matrix_type     full
_refine_ls_R_factor_all     0.0830
_refine_ls_R_factor_gt     0.0457
_refine_ls_wR_factor_gt     0.0786
_refine_ls_wR_factor_ref     0.0907
_refine_ls_goodness_of_fit_ref     0.909
_refine_ls_restrained_S_all     0.909
_refine_ls_number_reflns     4233
_refine_ls_number_parameters     188
_refine_ls_number_restraints     1
_refine_ls_hydrogen_treatment     mixed
_refine_ls_weighting_scheme     calc
_refine_ls_weighting_details
       'calc w = 1/[\s^2^(Fo^2^)+(0.0000P)^2^+0.0000P] where P=(Fo^2^+2Fc^2^)/3'
_atom_sites_solution_hydrogens     geom
_atom_sites_solution_primary     direct
_atom_sites_solution_secondary     difmap
_refine_ls_shift/su_max     0.000
_refine_ls_shift/su_mean     0.000
_refine_diff_density_max     0.842
_refine_diff_density_min     -0.975
_refine_ls_extinction_method     none
_refine_ls_extinction_coef     ?
_refine_ls_abs_structure_details     'Flack (1983), 1558 Friedel pairs'
_refine_ls_abs_structure_Flack     0.037(11)
loop_
    _atom_type_symbol
    _atom_type_description
    _atom_type_scat_dispersion_real
    _atom_type_scat_dispersion_imag
    _atom_type_scat_source
    'C' 'C' 0.0033 0.0016
                         'International Tables Vol C Tables 4.2.6.8 and 6.1.1.4'
    'H' 'H' 0.0000 0.0000
                         'International Tables Vol C Tables 4.2.6.8 and 6.1.1.4'
    'N' 'N' 0.0061 0.0033
                         'International Tables Vol C Tables 4.2.6.8 and 6.1.1.4'
    'O' 'O' 0.0106 0.0060
                         'International Tables Vol C Tables 4.2.6.8 and 6.1.1.4'
    'Cl' 'Cl' 0.1484 0.1585
                         'International Tables Vol C Tables 4.2.6.8 and 6.1.1.4'
    'Br' 'Br' -0.2901 2.4595
                         'International Tables Vol C Tables 4.2.6.8 and 6.1.1.4'
_computing_data_collection     'APEX2 (Bruker, 2009)'
_computing_cell_refinement     'SAINT (Bruker, 2009)'
_computing_data_reduction     'SAINT (Bruker, 2009)'
_computing_structure_solution     'SHELXTL (Sheldrick, 2008)'
_computing_structure_refinement     'SHELXTL (Sheldrick, 2008)'
_computing_molecular_graphics     'SHELXTL (Sheldrick, 2008)'
_computing_publication_material
;
SHELXTL (Sheldrick, 2008) and PLATON (Spek, 2009)
;
loop_
    _atom_site_type_symbol
    _atom_site_label
    _atom_site_fract_x
    _atom_site_fract_y
    _atom_site_fract_z
    _atom_site_U_iso_or_equiv
    _atom_site_adp_type
    _atom_site_calc_flag
    _atom_site_refinement_flags
    _atom_site_occupancy
    _atom_site_symmetry_multiplicity
    _atom_site_disorder_assembly
    _atom_site_disorder_group
    Br Br1 0.79689(4) 0.54521(9) 0.42592(3) 0.02463(10) Uani d . 1 1 . .
    Cl Cl1 0.50091(11) 0.29983(19) 0.90762(8) 0.0253(2) Uani d . 1 1 . .
    O O1 0.8634(3) 1.0293(8) 0.87224(17) 0.0248(6) Uani d . 1 1 . .
    O O2 0.8465(3) 1.1615(5) 0.7080(2) 0.0205(6) Uani d . 1 1 . .
    O O3 0.6812(3) 0.9496(7) 0.5736(2) 0.0239(7) Uani d . 1 1 . .
    N N1 0.9596(4) 0.0044(6) 0.2466(2) 0.0190(8) Uani d . 1 1 . .
    N N2 0.9338(4) -0.1193(7) 0.0762(3) 0.0209(8) Uani d . 1 1 . .
    C C1 0.8982(4) 0.0324(11) 0.1506(2) 0.0177(7) Uani d . 1 1 . .
    C C2 0.8005(4) 0.2245(7) 0.1337(3) 0.0196(8) Uani d . 1 1 . .
    H H2A 0.7561 0.2495 0.0666 0.024 Uiso calc R 1 1 . .
    C C3 0.7703(4) 0.3746(7) 0.2152(3) 0.0196(8) Uani d . 1 1 . .
    H H3A 0.7039 0.5034 0.2050 0.024 Uiso calc R 1 1 . .
    C C4 0.8375(4) 0.3379(7) 0.3134(3) 0.0188(8) Uani d . 1 1 . .
    C C5 0.9301(4) 0.1523(7) 0.3275(3) 0.0207(8) Uani d . 1 1 . .
    H H5A 0.9748 0.1252 0.3943 0.025 Uiso calc R 1 1 . .
    C C6 0.7012(4) 0.8297(7) 0.7544(3) 0.0162(7) Uani d . 1 1 . .
    C C7 0.6406(4) 0.8057(8) 0.6536(3) 0.0177(7) Uani d . 1 1 . .
    C C8 0.5392(4) 0.6258(7) 0.6314(3) 0.0223(9) Uani d . 1 1 . .
    H H8A 0.4986 0.6110 0.5626 0.027 Uiso calc R 1 1 . .
    C C9 0.4971(4) 0.4687(7) 0.7085(3) 0.0210(8) Uani d . 1 1 . .
    H H9A 0.4290 0.3447 0.6932 0.025 Uiso calc R 1 1 . .
    C C10 0.5563(4) 0.4956(7) 0.8089(3) 0.0187(9) Uani d . 1 1 . .
    C C11 0.6566(4) 0.6721(7) 0.8323(3) 0.0169(8) Uani d . 1 1 . .
    H H11A 0.6957 0.6868 0.9016 0.020 Uiso calc R 1 1 . .
    C C12 0.8105(4) 1.0173(9) 0.7811(3) 0.0188(8) Uani d . 1 1 . .
    H H1O3 0.721(5) 1.068(16) 0.582(4) 0.025(16) Uiso d . 1 1 . .
    H H1N1 1.027(5) -0.101(9) 0.256(4) 0.023(12) Uiso d . 1 1 . .
    H H1N2 1.000(6) -0.248(12) 0.092(4) 0.039(15) Uiso d . 1 1 . .
    H H2N2 0.898(4) -0.093(8) 0.013(4) 0.021(11) Uiso d . 1 1 . .
loop_
    _atom_site_aniso_label
    _atom_site_aniso_U_11
    _atom_site_aniso_U_22
    _atom_site_aniso_U_33
    _atom_site_aniso_U_12
    _atom_site_aniso_U_13
    _atom_site_aniso_U_23
    Br1 0.02863(18) 0.02674(19) 0.01847(16) 0.0061(3) -0.00223(12) -0.0056(2)
    Cl1 0.0287(5) 0.0241(5) 0.0232(5) -0.0076(4) -0.0007(4) 0.0025(4)
    O1 0.0301(12) 0.0291(17) 0.0151(11) -0.0079(18) -0.0073(9) 0.0053(16)
    O2 0.0256(14) 0.0202(14) 0.0158(13) -0.0045(12) -0.0028(11) 0.0015(11)
    O3 0.0306(18) 0.0268(18) 0.0141(14) -0.0079(15) -0.0061(12) 0.0035(12)
    N1 0.0225(15) 0.020(2) 0.0148(13) 0.0051(15) -0.0014(11) -0.0013(13)
    N2 0.0232(18) 0.027(2) 0.0128(16) 0.0059(15) -0.0048(13) -0.0038(14)
    C1 0.0196(15) 0.0188(19) 0.0147(14) 0.001(2) 0.0000(11) 0.005(2)
    C2 0.023(2) 0.021(2) 0.0151(17) 0.0002(16) -0.0060(15) 0.0048(15)
    C3 0.0193(19) 0.019(2) 0.0204(19) 0.0038(16) -0.0021(15) 0.0031(15)
    C4 0.0206(19) 0.022(2) 0.0136(17) 0.0026(16) 0.0004(14) -0.0021(15)
    C5 0.027(2) 0.022(2) 0.0129(17) -0.0013(17) -0.0025(15) 0.0010(15)
    C6 0.0192(18) 0.0173(19) 0.0119(16) 0.0013(15) -0.0006(13) -0.0022(14)
    C7 0.0157(17) 0.021(2) 0.0158(17) -0.0011(16) -0.0032(13) -0.0027(16)
    C8 0.0209(18) 0.027(2) 0.0188(18) -0.0023(16) -0.0037(15) -0.0038(15)
    C9 0.0183(18) 0.023(2) 0.0218(19) -0.0046(15) -0.0005(15) -0.0051(15)
    C10 0.0198(17) 0.016(3) 0.0199(17) 0.0029(14) 0.0022(14) -0.0014(14)
    C11 0.0192(18) 0.018(2) 0.0130(16) -0.0001(15) -0.0019(14) -0.0011(14)
    C12 0.0198(16) 0.019(2) 0.0171(15) 0.0002(17) -0.0022(12) 0.0006(17)
_geom_special_details
;
All e.s.d.'s (except the e.s.d. in the dihedral angle between two l.s. planes)
are estimated using the full covariance matrix. The cell e.s.d.'s are taken
into account individually in the estimation of e.s.d.'s in distances, angles
and torsion angles; correlations between e.s.d.'s in cell parameters are only
used when they are defined by crystal symmetry. An approximate (isotropic)
treatment of cell e.s.d.'s is used for estimating e.s.d.'s involving l.s.
planes.
;
loop_
    _geom_bond_atom_site_label_1
    _geom_bond_atom_site_label_2
    _geom_bond_site_symmetry_2
    _geom_bond_distance
    _geom_bond_publ_flag
    Br1 C4 . 1.893(4) ?
    Cl1 C10 . 1.754(4) ?
    O1 C12 . 1.252(4) ?
    O2 C12 . 1.284(5) ?
    O3 C7 . 1.359(5) ?
    O3 H1O3 . 0.77(8) ?
    N1 C1 . 1.346(4) ?
    N1 C5 . 1.357(5) ?
    N1 H1N1 . 0.86(5) ?
    N2 C1 . 1.321(6) ?
    N2 H1N2 . 0.96(6) ?
    N2 H2N2 . 0.88(5) ?
    C1 C2 . 1.412(6) ?
    C2 C3 . 1.372(6) ?
    C2 H2A . 0.9500 ?
    C3 C4 . 1.399(5) ?
    C3 H3A . 0.9500 ?
    C4 C5 . 1.350(5) ?
    C5 H5A . 0.9500 ?
    C6 C7 . 1.396(5) ?
    C6 C11 . 1.398(5) ?
    C6 C12 . 1.483(6) ?
    C7 C8 . 1.393(5) ?
    C8 C9 . 1.382(6) ?
    C8 H8A . 0.9500 ?
    C9 C10 . 1.389(5) ?
    C9 H9A . 0.9500 ?
    C10 C11 . 1.375(5) ?
    C11 H11A . 0.9500 ?
loop_
    _geom_angle_atom_site_label_1
    _geom_angle_atom_site_label_2
    _geom_angle_atom_site_label_3
    _geom_angle_site_symmetry_1
    _geom_angle_site_symmetry_3
    _geom_angle
    _geom_angle_publ_flag
    C7 O3 H1O3 . . 123(4) ?
    C1 N1 C5 . . 122.5(4) ?
    C1 N1 H1N1 . . 119(3) ?
    C5 N1 H1N1 . . 118(3) ?
    C1 N2 H1N2 . . 120(3) ?
    C1 N2 H2N2 . . 117(3) ?
    H1N2 N2 H2N2 . . 122(4) ?
    N2 C1 N1 . . 118.4(4) ?
    N2 C1 C2 . . 123.1(3) ?
    N1 C1 C2 . . 118.5(4) ?
    C3 C2 C1 . . 119.3(4) ?
    C3 C2 H2A . . 120.4 ?
    C1 C2 H2A . . 120.4 ?
    C2 C3 C4 . . 120.0(4) ?
    C2 C3 H3A . . 120.0 ?
    C4 C3 H3A . . 120.0 ?
    C5 C4 C3 . . 119.6(4) ?
    C5 C4 Br1 . . 120.3(3) ?
    C3 C4 Br1 . . 120.1(3) ?
    C4 C5 N1 . . 120.2(4) ?
    C4 C5 H5A . . 119.9 ?
    N1 C5 H5A . . 119.9 ?
    C7 C6 C11 . . 118.7(4) ?
    C7 C6 C12 . . 122.1(3) ?
    C11 C6 C12 . . 119.2(3) ?
    O3 C7 C8 . . 117.7(3) ?
    O3 C7 C6 . . 121.9(4) ?
    C8 C7 C6 . . 120.3(4) ?
    C9 C8 C7 . . 120.6(4) ?
    C9 C8 H8A . . 119.7 ?
    C7 C8 H8A . . 119.7 ?
    C8 C9 C10 . . 118.7(4) ?
    C8 C9 H9A . . 120.6 ?
    C10 C9 H9A . . 120.6 ?
    C11 C10 C9 . . 121.5(4) ?
    C11 C10 Cl1 . . 119.6(3) ?
    C9 C10 Cl1 . . 118.9(3) ?
    C10 C11 C6 . . 120.1(3) ?
    C10 C11 H11A . . 120.0 ?
    C6 C11 H11A . . 120.0 ?
    O1 C12 O2 . . 122.9(4) ?
    O1 C12 C6 . . 119.7(4) ?
    O2 C12 C6 . . 117.4(3) ?
loop_
    _geom_torsion_atom_site_label_1
    _geom_torsion_atom_site_label_2
    _geom_torsion_atom_site_label_3
    _geom_torsion_atom_site_label_4
    _geom_torsion_site_symmetry_1
    _geom_torsion_site_symmetry_2
    _geom_torsion_site_symmetry_3
    _geom_torsion_site_symmetry_4
    _geom_torsion
    _geom_torsion_publ_flag
    C5 N1 C1 N2 . . . . 179.6(4) ?
    C5 N1 C1 C2 . . . . 0.6(6) ?
    N2 C1 C2 C3 . . . . -179.6(4) ?
    N1 C1 C2 C3 . . . . -0.5(6) ?
    C1 C2 C3 C4 . . . . 0.7(6) ?
    C2 C3 C4 C5 . . . . -1.0(6) ?
    C2 C3 C4 Br1 . . . . 179.8(3) ?
    C3 C4 C5 N1 . . . . 1.0(6) ?
    Br1 C4 C5 N1 . . . . -179.7(3) ?
    C1 N1 C5 C4 . . . . -0.8(6) ?
    C11 C6 C7 O3 . . . . -178.6(3) ?
    C12 C6 C7 O3 . . . . 1.6(6) ?
    C11 C6 C7 C8 . . . . -0.8(6) ?
    C12 C6 C7 C8 . . . . 179.4(3) ?
    O3 C7 C8 C9 . . . . 177.9(4) ?
    C6 C7 C8 C9 . . . . 0.0(6) ?
    C7 C8 C9 C10 . . . . 0.9(6) ?
    C8 C9 C10 C11 . . . . -0.9(6) ?
    C8 C9 C10 Cl1 . . . . 178.9(3) ?
    C9 C10 C11 C6 . . . . 0.1(5) ?
    Cl1 C10 C11 C6 . . . . -179.7(3) ?
    C7 C6 C11 C10 . . . . 0.8(5) ?
    C12 C6 C11 C10 . . . . -179.4(3) ?
    C7 C6 C12 O1 . . . . -178.9(4) ?
    C11 C6 C12 O1 . . . . 1.3(6) ?
    C7 C6 C12 O2 . . . . 1.1(5) ?
    C11 C6 C12 O2 . . . . -178.7(3) ?
loop_
    _geom_hbond_atom_site_label_D
    _geom_hbond_atom_site_label_H
    _geom_hbond_atom_site_label_A
    _geom_hbond_site_symmetry_A
    _geom_hbond_distance_DH
    _geom_hbond_distance_HA
    _geom_hbond_distance_DA
    _geom_hbond_angle_DHA
    _geom_hbond_publ_flag
    O3 H1O3 O2 . 0.77(8) 2.02(5) 2.553(4) 127(6) yes
    N1 H1N1 O2 2_736 0.86(5) 1.82(5) 2.666(4) 172(4) yes
    N2 H1N2 O1 2_736 0.96(6) 1.81(6) 2.770(5) 175(4) yes
    N2 H2N2 O1 1_544 0.88(5) 1.95(5) 2.799(5) 164(3) yes
    C8 H8A O3 2_646 0.95 2.53 3.410(5) 154 yes
_iucr_refine_instructions_details
;
TITL mo_kty219_0m in P2(1) (100K)
CELL 0.71073   8.9769   5.6601  12.7529  90.000  90.662  90.000
ZERR    2.00   0.0017   0.0012   0.0024   0.000   0.005   0.000
LATT -1
SYMM -X, 0.5+Y, -Z
SFAC C H N O CL BR
UNIT 24 20 4 6 2 2
TEMP -173.000
SIZE 0.034 0.035 0.313
L.S. 10
BOND $H
FMAP 2 2 60
PLAN 20
OMIT -4  -3   1
OMIT -1  -2   2
OMIT  1   0   5
OMIT  3   2   7
OMIT -1  -2   3
OMIT -1   0   5
OMIT  2   4   0
OMIT  2  -4   0
ACTA
CONF
WGHT    0.000000
FVAR       0.68497
BR1   6    0.796895    0.545214    0.425924    11.00000    0.02863    0.02674 =
         0.01847   -0.00556   -0.00223    0.00605
CL1   5    0.500913    0.299834    0.907624    11.00000    0.02867    0.02411 =
         0.02320    0.00248   -0.00073   -0.00762
O1    4    0.863411    1.029327    0.872236    11.00000    0.03014    0.02907 =
         0.01508    0.00527   -0.00730   -0.00786
O2    4    0.846518    1.161475    0.707964    11.00000    0.02557    0.02015 =
         0.01584    0.00149   -0.00276   -0.00446
O3    4    0.681163    0.949628    0.573577    11.00000    0.03061    0.02683 =
         0.01412    0.00348   -0.00612   -0.00794
N1    3    0.959562    0.004391    0.246590    11.00000    0.02251    0.01969 =
         0.01478   -0.00127   -0.00140    0.00507
N2    3    0.933782   -0.119343    0.076224    11.00000    0.02321    0.02651 =
         0.01284   -0.00380   -0.00480    0.00593
C1    1    0.898165    0.032406    0.150570    11.00000    0.01960    0.01884 =
         0.01471    0.00540    0.00001    0.00094
C2    1    0.800486    0.224498    0.133662    11.00000    0.02305    0.02057 =
         0.01512    0.00476   -0.00597    0.00021
AFIX  43
H2A   2    0.756127    0.249542    0.066587    11.00000   -1.20000
AFIX   0
C3    1    0.770330    0.374643    0.215202    11.00000    0.01929    0.01912 =
         0.02037    0.00311   -0.00213    0.00376
AFIX  43
H3A   2    0.703871    0.503436    0.204990    11.00000   -1.20000
AFIX   0
C4    1    0.837531    0.337900    0.313379    11.00000    0.02063    0.02229 =
         0.01357   -0.00208    0.00040    0.00262
C5    1    0.930112    0.152309    0.327526    11.00000    0.02697    0.02207 =
         0.01287    0.00104   -0.00249   -0.00126
AFIX  43
H5A   2    0.974781    0.125171    0.394339    11.00000   -1.20000
AFIX   0
C6    1    0.701155    0.829746    0.754384    11.00000    0.01922    0.01732 =
         0.01195   -0.00216   -0.00059    0.00134
C7    1    0.640592    0.805715    0.653594    11.00000    0.01568    0.02141 =
         0.01585   -0.00269   -0.00320   -0.00113
C8    1    0.539189    0.625844    0.631356    11.00000    0.02088    0.02711 =
         0.01885   -0.00376   -0.00372   -0.00225
AFIX  43
H8A   2    0.498580    0.611006    0.562551    11.00000   -1.20000
AFIX   0
C9    1    0.497119    0.468728    0.708521    11.00000    0.01830    0.02289 =
         0.02179   -0.00507   -0.00051   -0.00455
AFIX  43
H9A   2    0.428980    0.344694    0.693184    11.00000   -1.20000
AFIX   0
C10   1    0.556349    0.495614    0.808912    11.00000    0.01982    0.01641 =
         0.01992   -0.00139    0.00222    0.00286
C11   1    0.656610    0.672054    0.832344    11.00000    0.01916    0.01843 =
         0.01296   -0.00106   -0.00190   -0.00011
AFIX  43
H11A  2    0.695654    0.686814    0.901589    11.00000   -1.20000
AFIX   0
C12   1    0.810468    1.017275    0.781120    11.00000    0.01976    0.01939 =
         0.01706    0.00058   -0.00218    0.00017
H1O3  2    0.720711    1.068038    0.581850    11.00000    0.02519
H1N1  2    1.027220   -0.101072    0.255930    11.00000    0.02321
H1N2  2    0.999881   -0.247724    0.091657    11.00000    0.03880
H2N2  2    0.898177   -0.092692    0.012739    11.00000    0.02112
HKLF 4 1 0 1 0 -1 0 0 0 0 1
REM  mo_kty219_0m in P2(1) (100K)
REM R1 =  0.0457 for   3014 Fo > 4sig(Fo)  and  0.0830 for all   4233 data
REM    188 parameters refined using      1 restraints
END
WGHT      0.0000      0.0000
REM Highest difference peak  0.842,  deepest hole -0.975,  1-sigma level  0.249
Q1    1   0.7082  0.0363  0.1039  11.00000  0.05    0.84
Q2    1   0.2764  0.4919  0.7626  11.00000  0.05    0.75
Q3    1   0.5920 -0.0102  0.9065  11.00000  0.05    0.74
Q4    1   0.4116  0.4015  0.9884  11.00000  0.05    0.73
Q5    1   0.8014 -0.0834  0.3586  11.00000  0.05    0.73
Q6    1   0.8390  0.0165  0.4429  11.00000  0.05    0.72
Q7    1   0.7749  0.5366  0.7998  11.00000  0.05    0.72
Q8    1   0.6367  0.0395 -0.0165  11.00000  0.05    0.69
Q9    1   0.8618 -0.0796  0.4061  11.00000  0.05    0.69
Q10   1   0.6507 -0.0006  0.1469  11.00000  0.05    0.69
Q11   1   0.6640  0.5792  0.6641  11.00000  0.05    0.68
Q12   1   0.7893  0.9003  0.4387  11.00000  0.05    0.68
Q13   1   0.6600  0.5294  0.4176  11.00000  0.05    0.68
Q14   1   0.5214  0.4067  0.2538  11.00000  0.05    0.67
Q15   1   0.5203  0.8768  0.8343  11.00000  0.05    0.67
Q16   1   0.8372  0.9214  0.4965  11.00000  0.05    0.67
Q17   1   0.8016 -0.0425  0.3405  11.00000  0.05    0.67
Q18   1   0.9040  0.4060  0.1743  11.00000  0.05    0.66
Q19   1   0.3965  0.8160  0.5755  11.00000  0.05    0.66
Q20   1   0.8398  0.5412  0.8947  11.00000  0.05    0.65
;
