# Supplementary material for: 2-Amino-5-bromo­pyridinium 5-chloro-2-hy­droxy­benzoate
Source: Acta Crystallogr Sect E Struct Rep Online. 2013 Mar 16;69(Pt 4):o537–8. doi: 10.1107/S160053681300665X (PMC3629591; doi:10.1107/S160053681300665X)
Supplement: Supplementary file 2 [file e-69-0o537-Isup2.hkl]

# 
# h,k,l, Fc-squared, Fo-squared, sigma(Fo-squared) and status flag 
# 
data_I
_shelx_title ' mo_kty219_0m in P2(1) (100K)' 
_shelx_refln_list_code          4 
_shelx_F_calc_maximum      143.99 
_exptl_crystal_F_000       344.00 
_reflns_d_resolution_high  0.6577 
 
loop_ 
 _symmetry_equiv_pos_as_xyz 
 'x, y, z' 
 '-x, y+1/2, -z' 
 
_cell_length_a     8.9769 
_cell_length_b     5.6601 
_cell_length_c    12.7529 
_cell_angle_alpha  90.000 
_cell_angle_beta   90.662 
_cell_angle_gamma  90.000 
 
_shelx_F_squared_multiplier     1.000 
 
loop_ 
 _refln_index_h 
 _refln_index_k 
 _refln_index_l 
 _refln_F_squared_calc 
 _refln_F_squared_meas 
 _refln_F_squared_sigma 
 _refln_observed_status 
   1  -7   0      180.02      149.83     52.56 o 
   2  -7   0       96.97       70.69     43.75 o 
   3  -7   0      197.88      295.98     60.26 o 
   4  -7   0       46.24       65.86     43.21 o 
   5  -7   0        0.94       33.66     40.60 o 
   0  -6   0      615.29      755.68     84.23 o 
   1  -6   0      613.53      668.27     54.99 o 
   2  -6   0      805.92      852.84     88.44 o 
   3  -6   0      126.49      120.23     41.12 o 
   4  -6   0        6.40       13.78     31.53 o 
   5  -6   0      682.59      637.14     84.83 o 
   6  -6   0       73.73       48.54     40.40 o 
   7  -6   0       31.83       -0.16     39.03 o 
   1  -5   0      495.24      473.55     46.36 o 
   2  -5   0      268.54      235.92     45.49 o 
   3  -5   0      326.34      312.87     50.92 o 
   4  -5   0      354.68      376.78     57.25 o 
   5  -5   0       26.62       48.55     30.70 o 
   6  -5   0      361.14      362.58     38.89 o 
   7  -5   0       39.82       37.51     23.42 o 
   8  -5   0       20.53       70.68     27.34 o 
   1  -4   0        2.61       13.01      8.93 o 
   4  -4   0      336.00      336.72     29.80 o 
   5  -4   0      341.71      401.17     41.91 o 
   6  -4   0      163.36      203.85     34.45 o 
   7  -4   0      417.87      446.39     54.60 o 
   8  -4   0        5.38      -17.05     25.69 o 
   9  -4   0       37.21       51.40     35.62 o 
  10  -4   0      370.76      388.78     61.81 o 
  11  -4   0        5.17      -19.54     33.06 o 
   1  -3   0     1203.49     1165.50     39.58 o 
   2  -3   0      156.51      150.89     38.87 o 
   3  -3   0      480.16      523.11     40.93 o 
   5  -3   0      120.66      146.26     26.97 o 
   6  -3   0      580.55      655.59     58.73 o 
   7  -3   0      287.54      296.40     44.75 o 
   8  -3   0      180.75      189.25     40.45 o 
   9  -3   0      405.86      395.38     56.34 o 
  10  -3   0        9.47       43.65     35.36 o 
   0  -2   0     2923.70     2841.49    164.52 o 
   1  -2   0     2058.89     2120.27    169.77 o 
   3  -2   0      982.20      694.00     49.58 o 
   4  -2   0      174.18      190.07     24.28 o 
   5  -2   0     1771.34     1904.10    129.37 o 
   6  -2   0       43.39       65.58     12.74 o 
   7  -2   0       89.25      107.35     16.08 o 
   8  -2   0      630.34      592.53     38.75 o 
   9  -2   0      370.82      355.02     54.93 o 
  10  -2   0      103.99       50.95     32.41 o 
   2  -1   0     2282.36     2588.28    150.28 o 
   3  -1   0     2639.52     2771.41    160.13 o 
   4  -1   0     4978.56     5106.21    172.11 o 
   5  -1   0      195.50      221.21     13.14 o 
   6  -1   0      980.98      970.06     34.41 o 
   7  -1   0      105.98       93.02     14.82 o 
   8  -1   0      540.54      562.59     39.33 o 
   9  -1   0      194.29      185.31     20.38 o 
  10  -1   0       18.73       13.29     18.53 o 
  11  -1   0       93.07       96.30     30.87 o 
  12  -1   0       42.99       26.18     32.52 o 
   1   0   0      120.75      112.33     10.97 o 
   2   0   0      645.48      696.54     47.79 o 
   3   0   0     7048.21     7371.91    301.99 o 
   4   0   0      838.75      814.61     25.98 o 
   5   0   0      110.40      124.50     28.10 o 
   6   0   0     1416.55     1445.76     48.44 o 
   7   0   0     1944.76     2017.88     66.57 o 
   8   0   0      315.12      296.64     26.27 o 
   9   0   0        1.76       21.14     19.11 o 
  10   0   0      325.90      353.79     53.40 o 
  11   0   0       27.52       21.98     25.26 o 
  12   0   0       36.44      -16.62     25.77 o 
  13   0   0       63.44        3.18     34.58 o 
   1   1   0      343.44       60.56     73.81 o 
   2   1   0     1872.42     2087.70    182.65 o 
   3   1   0     2490.33     2490.27     87.60 o 
   4   1   0     4449.35     4700.38    176.37 o 
   5   1   0      196.60      209.56     12.87 o 
   6   1   0      930.51      899.55     31.80 o 
   7   1   0      127.18      142.00     14.83 o 
   8   1   0      580.79      641.98     34.62 o 
   9   1   0      200.89      181.44     44.44 o 
  10   1   0       18.16       38.72     43.66 o 
  11   1   0      107.78      106.83     29.84 o 
  12   1   0       47.72       57.11     31.08 o 
  13   1   0       57.83       -0.15     42.20 o 
   0   2   0     2648.39     2595.80    152.54 o 
   1   2   0     2069.53     2004.38    155.51 o 
   3   2   0     1075.59      992.66     66.12 o 
   4   2   0      112.34      137.67     18.53 o 
   5   2   0     1898.05     1872.81     59.95 o 
   6   2   0       55.62       78.02     12.27 o 
   7   2   0       64.27       93.59     14.54 o 
   8   2   0      619.83      676.66     32.40 o 
   9   2   0      385.80      413.35     31.35 o 
  10   2   0       71.54       56.98     27.19 o 
  11   2   0       71.35       66.95     33.70 o 
  12   2   0      199.45      140.50     36.29 o 
  13   2   0       23.35       39.46     43.22 o 
   1   3   0     1282.21     1210.47     71.21 o 
   2   3   0      162.78      168.56     20.18 o 
   3   3   0      506.58      492.34     28.28 o 
   4   3   0      888.59      821.05     62.36 o 
   5   3   0      128.20      153.36     17.78 o 
   6   3   0      584.30      604.95     33.92 o 
   7   3   0      321.23      335.12     27.04 o 
   8   3   0      207.24      228.91     21.54 o 
   9   3   0      392.54      364.98     27.72 o 
  10   3   0        6.65      -19.12     19.12 o 
  11   3   0      124.20       99.51     32.70 o 
  12   3   0        2.22        0.79     32.80 o 
   1   4   0        9.51        6.51      7.90 o 
   3   4   0     1482.73     1425.95     94.37 o 
   4   4   0      338.31      369.41     29.49 o 
   5   4   0      309.14      302.60     30.11 o 
   6   4   0      142.35      124.61     22.81 o 
   7   4   0      412.55      389.44     57.28 o 
   8   4   0        3.49       11.18     20.27 o 
   9   4   0       20.37       29.08     23.57 o 
  10   4   0      341.42      358.74     34.90 o 
  11   4   0        5.34       -0.65     26.24 o 
  12   4   0       45.26       25.67    100.48 o 
   1   5   0      605.57      641.49     46.83 o 
   2   5   0      311.24      301.79     29.79 o 
   3   5   0      345.14      356.54     30.36 o 
   4   5   0      373.58      394.63     33.29 o 
   5   5   0       21.22       -5.19     17.17 o 
   6   5   0      401.70      424.93     38.33 o 
   7   5   0       45.41       62.57     24.28 o 
   8   5   0       15.91       -0.14     23.30 o 
   9   5   0       99.96       89.06     31.66 o 
  10   5   0       15.76        3.82     26.29 o 
  11   5   0       26.37       74.71     73.94 o 
   0   6   0      417.25      449.09     52.31 o 
   1   6   0      598.17      553.32     38.69 o 
   2   6   0      821.86      854.39     49.62 o 
   3   6   0      101.14      155.25     26.46 o 
   4   6   0        9.60       15.01     19.57 o 
   5   6   0      703.08      685.81     54.78 o 
   6   6   0       81.93       46.43     26.07 o 
   7   6   0       31.39       23.02     43.05 o 
   8   6   0      138.58      136.27     34.17 o 
   9   6   0       95.52       93.71     32.72 o 
   1   7   0      165.64      149.52     26.98 o 
   2   7   0      148.48      118.28     27.96 o 
   3   7   0      171.79      173.98     42.84 o 
   4   7   0       29.02       39.17     25.36 o 
   5   7   0        2.01      -23.72     23.72 o 
   6   7   0      123.63       94.20     30.87 o 
   7   7   0       26.51       10.73     27.93 o 
   0   8   0      193.49      218.95     43.92 o 
   1   8   0       30.57       38.54     25.18 o 
   2   8   0       40.19       30.84     25.97 o 
   3   8   0       60.49       71.49     29.17 o 
   4   8   0        1.43       12.61     36.48 o 
  -5  -7   1       42.95       35.75     41.79 o 
  -4  -7   1      186.67      173.85     54.05 o 
  -3  -7   1      167.47      133.45     48.28 o 
  -2  -7   1       96.75       66.43     42.18 o 
  -1  -7   1      188.10      179.78     52.98 o 
   0  -7   1       48.59       27.73     33.27 o 
   1  -7   1      134.74      108.82     50.61 o 
   2  -7   1       83.51       96.56     42.42 o 
   3  -7   1      444.06      470.24     72.49 o 
   4  -7   1       41.02       17.47     40.99 o 
   5  -7   1       40.35       -4.27     41.27 o 
  -7  -6   1       78.09       82.08     45.75 o 
  -6  -6   1      144.91      153.46     48.51 o 
  -5  -6   1      282.24      300.61     57.69 o 
  -4  -6   1       63.46      123.84     42.49 o 
  -3  -6   1      494.26      552.92     74.02 o 
  -2  -6   1       17.51       37.18     35.51 o 
  -1  -6   1      108.00      116.30     30.58 o 
   0  -6   1      151.52      145.53     32.49 o 
   1  -6   1      375.40      348.03     42.14 o 
   2  -6   1      138.08      156.60     45.14 o 
   3  -6   1      186.45      289.50     55.29 o 
   4  -6   1      413.98      381.40     64.05 o 
   5  -6   1       63.87       58.66     38.46 o 
   6  -6   1       26.33       55.64     39.46 o 
   7  -6   1      172.57      198.54     56.78 o 
 -10  -5   1       30.71       81.75     39.96 o 
  -9  -5   1      115.67      131.31     43.59 o 
  -8  -5   1       24.24       31.15     32.52 o 
  -7  -5   1      367.89      421.77     43.60 o 
  -6  -5   1      102.44      136.04     25.93 o 
  -5  -5   1      104.30      139.81     23.16 o 
  -4  -5   1      472.27      471.36     38.21 o 
  -3  -5   1      143.41      169.93     21.98 o 
  -2  -5   1     1080.71     1133.20     98.15 o 
  -1  -5   1     1018.46     1061.06     69.71 o 
   0  -5   1      403.52      431.71     46.51 o 
   1  -5   1     1038.09     1062.71     64.90 o 
   2  -5   1       91.39       81.06     32.61 o 
   3  -5   1      376.03      421.39     59.94 o 
   4  -5   1      300.43      342.59     55.42 o 
   5  -5   1       68.55      103.32     39.13 o 
   6  -5   1      304.03      378.74     63.44 o 
   7  -5   1        6.81       21.33     38.21 o 
   8  -5   1      209.73      161.11     55.87 o 
 -11  -4   1       73.29       58.01     40.56 o 
 -10  -4   1       48.66       39.33     38.52 o 
  -9  -4   1       51.56       25.63     32.78 o 
  -8  -4   1      373.33      398.52     55.53 o 
  -7  -4   1       78.88       51.61     29.41 o 
  -6  -4   1        6.19        2.48     20.06 o 
  -5  -4   1     1023.17     1076.30     81.86 o 
  -4  -4   1      187.31      225.00     24.01 o 
  -3  -4   1      140.99      135.39     18.02 o 
  -2  -4   1      673.94      761.88     41.54 o 
  -1  -4   1      946.73      611.66    239.16 o 
   0  -4   1      142.76       91.34     35.07 o 
   1  -4   1       17.53       15.72      7.02 o 
   3  -4   1       52.73       50.77     25.97 o 
   4  -4   1      135.02      153.62     36.64 o 
   5  -4   1     1520.36     1497.16     89.42 o 
   6  -4   1      118.67      150.73     31.83 o 
   7  -4   1      402.69      416.06     52.93 o 
   8  -4   1      155.46      140.83     37.55 o 
   9  -4   1      143.78      136.70     41.23 o 
 -11  -3   1       58.68       73.39     39.20 o 
 -10  -3   1       21.95       -9.51     33.90 o 
  -9  -3   1      187.21      205.20     45.02 o 
  -8  -3   1       31.81       21.18     27.41 o 
  -7  -3   1      483.05      575.32     56.81 o 
  -6  -3   1      276.55      265.51     37.07 o 
  -3  -3   1       54.57       58.56     13.73 o 
  -2  -3   1     1374.88     1378.38     66.75 o 
  -1  -3   1     1383.42     1314.72     66.77 o 
   0  -3   1      187.71      185.87     14.98 o 
   1  -3   1     2113.22     2184.63     71.80 o 
   2  -3   1      241.41      229.63     19.27 o 
   3  -3   1     1197.56     1224.51     49.55 o 
   4  -3   1      632.43      702.59     55.93 o 
   5  -3   1      130.98      130.38     26.72 o 
   6  -3   1      672.26      660.77     59.18 o 
   7  -3   1      291.40      259.57     41.62 o 
   8  -3   1      402.42      357.65     52.74 o 
   9  -3   1       87.91       17.53     31.59 o 
  10  -3   1      203.51      149.58     43.76 o 
 -10  -2   1      449.27      434.22     97.64 o 
  -9  -2   1      207.61      197.83     24.04 o 
  -8  -2   1      300.30      301.95     26.71 o 
  -7  -2   1      980.90      981.29     52.56 o 
  -6  -2   1     1079.03     1031.07     90.38 o 
  -5  -2   1      577.53      606.38     33.16 o 
  -4  -2   1     2675.94     2829.77    166.27 o 
  -3  -2   1     2481.38     2655.52    165.03 o 
  -2  -2   1      556.40      636.85     39.69 o 
  -1  -2   1        1.83      -13.55     13.55 o 
   2  -2   1     1221.37     1112.20     68.12 o 
   3  -2   1     1101.96     1104.09     77.74 o 
   4  -2   1      932.76      918.92     66.04 o 
   5  -2   1      247.54      255.65     32.43 o 
   6  -2   1       48.87       51.59     21.08 o 
   7  -2   1     1340.43     1411.85    106.71 o 
   8  -2   1       14.34        5.99     24.38 o 
   9  -2   1       54.61       67.57     31.98 o 
 -13  -1   1       59.29      -11.09     34.74 o 
 -12  -1   1       68.05       43.08     32.83 o 
 -11  -1   1      273.68      221.20     39.31 o 
 -10  -1   1       61.74       63.35     28.28 o 
  -9  -1   1      397.48      387.24     25.82 o 
  -8  -1   1      217.32      230.97     19.95 o 
  -7  -1   1       80.70       94.78     14.06 o 
  -6  -1   1      286.22      281.05     15.52 o 
  -5  -1   1      483.89      474.70     19.57 o 
  -4  -1   1     1846.19     1838.28     69.38 o 
   0  -1   1      628.05      622.01     31.99 o 
   2  -1   1     1128.82     1241.34     79.95 o 
   3  -1   1     3356.95     3623.97    236.54 o 
   4  -1   1     2995.47     3018.13    105.01 o 
   5  -1   1     1152.69     1144.56     45.00 o 
   6  -1   1     1614.96     1638.14     63.27 o 
   7  -1   1       68.48       92.70     16.56 o 
   8  -1   1      495.90      504.85     68.51 o 
   9  -1   1      171.95      197.53     24.81 o 
  10  -1   1       84.48      122.52     23.26 o 
  11  -1   1      180.65      179.63     33.90 o 
 -13   0   1        2.73      -12.65     35.12 o 
 -12   0   1      155.89      102.63     39.58 o 
 -11   0   1      151.00      140.17     27.31 o 
 -10   0   1       78.51       73.33     23.53 o 
  -9   0   1        1.39        0.92     18.94 o 
  -8   0   1     1059.66     1124.78     44.12 o 
  -7   0   1      212.50      217.96     17.08 o 
  -6   0   1     1561.25     1683.46     49.82 o 
  -5   0   1     5563.02     5607.33    147.97 o 
  -4   0   1        7.10        3.44      5.66 o 
  -3   0   1      406.05      416.27     25.34 o 
  -2   0   1       96.40      107.77     14.14 o 
  -1   0   1      244.64      228.06     18.17 o 
   2   0   1    15448.26    15088.15    902.97 o 
   3   0   1       54.25       55.33     10.16 o 
   4   0   1      144.38      151.01      9.66 o 
   5   0   1      331.34      317.21     15.36 o 
   6   0   1      959.02      436.27     82.84 o 
   7   0   1       76.93       46.82     17.26 o 
   8   0   1      248.79      306.45     33.91 o 
   9   0   1      646.46      676.49     47.49 o 
  10   0   1       37.51       52.01     24.96 o 
  11   0   1        0.75       -4.79     28.89 o 
  12   0   1      103.47      122.24     30.80 o 
  13   0   1        0.19        0.15     36.84 o 
 -13   1   1       54.49       65.97     40.61 o 
 -12   1   1       56.89       35.57     28.04 o 
 -11   1   1      330.56      334.45     38.61 o 
 -10   1   1       62.20       54.12     25.34 o 
  -9   1   1      306.12      307.93     27.36 o 
  -8   1   1      260.73      259.38     36.11 o 
  -7   1   1      112.88      115.64     14.84 o 
  -6   1   1      241.07      235.16     15.42 o 
  -5   1   1      440.96      463.35     19.25 o 
  -4   1   1     2161.33     2094.73     72.56 o 
  -3   1   1      287.56      318.30     21.91 o 
  -2   1   1    20732.17      397.17   9714.92 o 
  -1   1   1     1221.63     1156.94     81.16 o 
   1   1   1     5339.80     5472.01    214.74 o 
   2   1   1     1207.54     1201.15     51.08 o 
   3   1   1     3904.34     4074.84    218.53 o 
   4   1   1     2972.08     2920.37     79.66 o 
   5   1   1     1079.01     1094.45     35.04 o 
   6   1   1     1636.91     1619.05     49.23 o 
   7   1   1       69.16       58.00     18.11 o 
   8   1   1      451.75      465.85     26.91 o 
   9   1   1      212.67      213.37     30.36 o 
  10   1   1      112.04       94.45     27.55 o 
  11   1   1      173.25      162.58     33.07 o 
  12   1   1       34.12       57.05     54.53 o 
  13   1   1       47.35       23.90     31.79 o 
 -13   2   1       64.11       65.48     83.96 o 
 -12   2   1        4.87        3.63     27.66 o 
 -11   2   1       59.04       54.95     29.88 o 
 -10   2   1      422.49      448.13     35.00 o 
  -9   2   1      205.26      220.10     24.77 o 
  -8   2   1      306.14      297.76     22.96 o 
  -7   2   1     1009.54     1048.98     41.20 o 
  -6   2   1      983.71     1001.42     45.80 o 
  -5   2   1      602.94      614.13     29.91 o 
  -4   2   1     2706.38     2874.02    137.94 o 
  -3   2   1     2747.98     2667.35    157.89 o 
  -2   2   1      463.61      516.90     26.83 o 
  -1   2   1       48.50       49.57     16.90 o 
   2   2   1      766.54      913.75     62.59 o 
   3   2   1     1157.72     1176.51     52.03 o 
   4   2   1      874.82      799.43     47.55 o 
   5   2   1      185.60      197.46     14.75 o 
   6   2   1       73.15       75.57     14.15 o 
   7   2   1     1325.74     1375.64     50.53 o 
   8   2   1       13.91        3.05     16.81 o 
   9   2   1      100.74      107.32     18.29 o 
  10   2   1      368.02      349.56     91.84 o 
  11   2   1      208.57      201.15     37.37 o 
  12   2   1       71.34       19.47     36.16 o 
  13   2   1       21.61       18.73     41.71 o 
 -12   3   1       57.13       42.95     35.78 o 
 -11   3   1       56.88       75.07     24.31 o 
 -10   3   1       12.46        7.36     29.17 o 
  -9   3   1      186.71      205.40     22.53 o 
  -8   3   1       25.07       33.33     18.18 o 
  -7   3   1      447.92      464.37     33.08 o 
  -6   3   1      219.32      232.34     22.74 o 
  -5   3   1      480.30      471.70     28.21 o 
  -4   3   1      831.76      321.20    258.82 o 
  -3   3   1       66.07       62.66     11.48 o 
  -2   3   1     1346.00     1355.46     58.63 o 
  -1   3   1     1272.67     1246.98     47.55 o 
   0   3   1      223.01      207.46     12.16 o 
   1   3   1     2226.32     2148.51     86.86 o 
   2   3   1      211.76      214.39     16.93 o 
   3   3   1     1238.47     1166.34    105.86 o 
   4   3   1      697.88      647.06     36.98 o 
   5   3   1      196.03      192.96     16.19 o 
   6   3   1      598.01      608.23     28.71 o 
   7   3   1      307.21      304.63     29.15 o 
   8   3   1      407.55      449.40     28.16 o 
   9   3   1      110.30       95.32     18.88 o 
  10   3   1      195.94      179.51     34.46 o 
  11   3   1      140.90      118.37     35.73 o 
  12   3   1        6.12        8.47     44.81 o 
 -12   4   1       58.52        7.75     32.23 o 
 -11   4   1       63.26        6.50     24.09 o 
 -10   4   1       40.57       24.19     29.90 o 
  -9   4   1       61.66       54.01     22.89 o 
  -8   4   1      397.23      358.60     44.06 o 
  -7   4   1       62.10       99.04     20.78 o 
  -6   4   1       14.40       15.34     15.18 o 
  -5   4   1     1077.46     1090.60     56.24 o 
  -4   4   1      192.49      212.96     21.86 o 
  -3   4   1      217.31      233.37     20.84 o 
  -2   4   1      663.39      674.78     49.81 o 
  -1   4   1      992.94      597.60    356.42 o 
   0   4   1      182.77      124.37     55.75 o 
   1   4   1       21.16       15.93     12.93 o 
   2   4   1     1990.21      504.18    954.18 o 
   3   4   1       95.23       54.34     58.04 o 
   4   4   1      171.45      193.88     30.51 o 
   5   4   1     1569.21     1540.14     73.17 o 
   6   4   1      122.51      135.24     27.06 o 
   7   4   1      357.42      348.87     36.49 o 
   8   4   1      142.06      129.87     28.13 o 
   9   4   1      162.83      186.85     23.15 o 
  10   4   1        2.14      -12.82     19.76 o 
  11   4   1       86.70       60.57     36.64 o 
  12   4   1      117.99      127.20     48.75 o 
 -11   5   1       41.38      163.07     83.50 o 
 -10   5   1       38.75       13.12     33.00 o 
  -9   5   1      106.80      126.97     29.64 o 
  -8   5   1       38.43       22.95     28.65 o 
  -7   5   1      427.84      443.79     41.69 o 
  -6   5   1       99.77      107.10     24.60 o 
  -5   5   1       81.88       86.45     21.61 o 
  -4   5   1      560.04      528.57     36.86 o 
  -3   5   1      115.95      123.36     20.49 o 
  -2   5   1      924.53      996.56     60.50 o 
  -1   5   1     1090.04     1171.07     55.36 o 
   0   5   1      439.15      456.58     41.25 o 
   1   5   1      972.37      949.07     49.87 o 
   2   5   1       96.14      111.91     19.25 o 
   3   5   1      364.13      361.92     30.69 o 
   4   5   1      200.27      248.56     28.39 o 
   5   5   1       48.29       84.27     22.26 o 
   6   5   1      305.71      294.18     33.28 o 
   7   5   1        4.30      -14.82     21.13 o 
   8   5   1      202.43      197.03     33.03 o 
   9   5   1       86.60      102.98     31.77 o 
  10   5   1       14.41        7.19     26.22 o 
  11   5   1       72.89       45.62     40.74 o 
  -9   6   1        8.53       -4.41     27.09 o 
  -8   6   1       71.18       53.00     27.60 o 
  -7   6   1       70.36      101.39     27.51 o 
  -6   6   1      132.06      102.20     27.19 o 
  -5   6   1      212.69      230.41     31.14 o 
  -4   6   1       71.49       61.91     34.64 o 
  -3   6   1      514.26      519.95     60.18 o 
  -2   6   1       28.32       21.23     18.27 o 
  -1   6   1      125.55      130.66     21.70 o 
   0   6   1      176.17      154.41     23.46 o 
   1   6   1      396.44      360.60     31.64 o 
   2   6   1       95.19      143.36     24.57 o 
   3   6   1      167.54      193.57     36.90 o 
   4   6   1      451.29      450.85     39.09 o 
   5   6   1       84.95       82.48     25.86 o 
   6   6   1       17.07      -14.41     22.70 o 
   7   6   1      180.89      191.35     34.55 o 
   8   6   1       46.28       55.85     31.38 o 
   9   6   1       19.20       47.21     31.31 o 
  -7   7   1       37.56       32.70     29.84 o 
  -6   7   1      115.06       98.04     30.82 o 
  -5   7   1       33.24        9.50     23.99 o 
  -4   7   1      178.93      168.84     29.70 o 
  -3   7   1      185.78      196.84     31.24 o 
  -2   7   1       69.72       50.37     23.62 o 
  -1   7   1      177.50      142.07     27.16 o 
   0   7   1       42.85       64.05     22.61 o 
   1   7   1      137.36      177.98     28.46 o 
   2   7   1       88.46       88.96     26.63 o 
   3   7   1      373.02      379.49     39.48 o 
   4   7   1       78.48       76.58     27.99 o 
   5   7   1       38.69       43.04     47.23 o 
   6   7   1      109.55      141.76     33.84 o 
   7   7   1       13.14       20.21     29.38 o 
  -4   8   1      134.81      149.48     48.75 o 
  -3   8   1        8.20      -17.21     27.67 o 
  -2   8   1      102.69       74.98     34.40 o 
  -1   8   1       40.97       37.39     25.49 o 
   0   8   1       37.54       46.15     25.63 o 
   1   8   1       54.20       72.62     27.82 o 
   2   8   1      164.35      113.67     30.64 o 
   3   8   1        1.82       20.51     27.25 o 
   4   8   1       43.84       53.80     28.58 o 
  -5  -7   2       70.69      104.42     48.24 o 
  -4  -7   2      244.32      265.55     59.72 o 
  -3  -7   2       36.29       44.35     40.89 o 
  -2  -7   2      241.31      168.88     50.91 o 
  -1  -7   2       21.73       34.90     42.56 o 
   0  -7   2      168.74      172.13     40.70 o 
   1  -7   2      183.62      168.29     54.92 o 
   2  -7   2        0.68       22.68     37.93 o 
   3  -7   2      101.10      129.50     50.74 o 
   4  -7   2       64.55       49.36     42.28 o 
   5  -7   2       46.35       41.53     42.91 o 
  -8  -6   2       98.33      108.64     40.46 o 
  -7  -6   2       11.16       23.80     24.66 o 
  -6  -6   2       53.16       47.64     23.78 o 
  -5  -6   2       14.09        5.87     22.30 o 
  -4  -6   2      167.22      159.31     46.74 o 
  -3  -6   2      211.51      256.38     54.17 o 
  -2  -6   2       17.26       33.77     33.46 o 
  -1  -6   2      412.82      376.33     61.25 o 
   0  -6   2      240.00      235.98     51.87 o 
   1  -6   2      180.10      144.11     31.96 o 
   2  -6   2       79.90       80.23     38.66 o 
   3  -6   2       12.86       -5.53     31.13 o 
   4  -6   2      184.89      181.01     49.49 o 
   5  -6   2      167.25      175.62     48.41 o 
   6  -6   2       92.48       99.95     45.58 o 
   7  -6   2      156.73      157.63     54.67 o 
 -10  -5   2       50.46       38.07     40.17 o 
  -9  -5   2      115.82       82.13     40.08 o 
  -8  -5   2       40.09       41.74     33.61 o 
  -7  -5   2      629.34      738.85     54.57 o 
  -6  -5   2      106.03       89.72     23.95 o 
  -5  -5   2      236.73      244.09     35.64 o 
  -4  -5   2      319.80      332.09     43.10 o 
  -3  -5   2      110.57      105.95     18.90 o 
  -2  -5   2       89.63       94.11     17.43 o 
  -1  -5   2      704.12      707.97     51.80 o 
   0  -5   2      936.83      962.37     59.96 o 
   1  -5   2      524.79      586.53     49.08 o 
   2  -5   2      204.19      260.52     47.66 o 
   3  -5   2     1060.70     1101.28     95.51 o 
   4  -5   2      101.77      134.68     40.02 o 
   5  -5   2      205.19      223.73     49.62 o 
   6  -5   2      284.90      399.85     63.95 o 
   7  -5   2      153.40      208.91     53.20 o 
   8  -5   2      230.21      273.64     61.94 o 
   9  -5   2       59.60       78.52     48.28 o 
 -11  -4   2       28.87       24.71     41.08 o 
 -10  -4   2       65.53       58.26     41.38 o 
  -9  -4   2      136.03      146.44     43.79 o 
  -8  -4   2       32.59       12.20     27.85 o 
  -7  -4   2        3.76       -9.09     22.79 o 
  -6  -4   2      332.36      360.31     45.26 o 
  -5  -4   2      269.61      310.00     36.01 o 
  -4  -4   2      466.29      501.40     35.69 o 
  -3  -4   2     1785.07     1879.38     92.82 o 
  -2  -4   2      473.25      505.02     48.92 o 
  -1  -4   2      885.57      852.32     59.93 o 
   0  -4   2      420.48      405.25     35.36 o 
   1  -4   2      870.58      815.78     53.27 o 
   2  -4   2     1192.91     1189.91     92.52 o 
   3  -4   2       51.91       69.04     25.91 o 
   4  -4   2     1565.54     1579.87    127.43 o 
   5  -4   2      141.65      167.06     41.58 o 
 -11  -3   2       18.08      -26.72     35.76 o 
 -10  -3   2      123.06      133.53     44.17 o 
  -9  -3   2      406.89      445.33     59.19 o 
  -8  -3   2      169.51      206.04     40.38 o 
  -7  -3   2      597.59      688.44     67.08 o 
  -6  -3   2     1728.48     1731.73    122.98 o 
  -3  -3   2      368.95      398.59     34.67 o 
  -2  -3   2     1962.09     2113.28    143.33 o 
  -1  -3   2     1056.60     1023.82     58.14 o 
   0  -3   2      320.08      315.99     27.85 o 
   1  -3   2     1319.77     1342.65     70.61 o 
   2  -3   2       22.88       20.14      7.62 o 
   3  -3   2      962.04      953.12     53.45 o 
   5  -3   2      973.79      955.62     73.04 o 
   6  -3   2      374.93      264.40     41.01 o 
   7  -3   2       87.84       76.25     28.90 o 
   8  -3   2      737.98      718.23     67.21 o 
 -11  -2   2      124.52       57.59     28.00 o 
 -10  -2   2       79.93      118.67     42.51 o 
  -9  -2   2       10.12        1.76     16.74 o 
  -8  -2   2      534.38      484.53     35.39 o 
  -7  -2   2       14.19        8.16     13.28 o 
  -6  -2   2      983.20     1010.31     84.51 o 
  -5  -2   2      591.68      609.26     62.26 o 
  -4  -2   2     3124.95     2924.76    167.12 o 
  -3  -2   2      662.41      620.03     31.87 o 
   0  -2   2      165.28      154.81     15.97 o 
   1  -2   2     1884.99     1781.05    122.39 o 
   2  -2   2     6369.72     6738.06    287.84 o 
   4  -2   2     1397.74     1439.65     61.06 o 
   5  -2   2      589.99      619.30     34.06 o 
   6  -2   2      911.91      951.67     51.03 o 
   7  -2   2      256.12      261.91     23.38 o 
   8  -2   2       37.50       44.94     27.55 o 
   9  -2   2      413.84      390.30     55.27 o 
 -13  -1   2        6.24      -12.16     31.97 o 
 -12  -1   2       69.88       46.55     33.83 o 
 -11  -1   2      125.18       92.44     31.99 o 
 -10  -1   2      199.29      177.50     33.31 o 
  -9  -1   2      495.86      520.07     45.17 o 
  -8  -1   2      260.54      245.44     26.38 o 
  -7  -1   2     1202.73     1231.88     69.15 o 
  -6  -1   2      479.20      513.06     49.79 o 
  -5  -1   2     1158.99     1210.45     62.36 o 
  -4  -1   2     1069.80     1007.50     46.41 o 
  -3  -1   2       12.94        9.02      7.32 o 
  -2  -1   2    12941.87    13865.55    772.68 o 
   0  -1   2     5216.23     4963.73    219.20 o 
   1  -1   2     3470.09     3609.48    242.48 o 
   3  -1   2      949.33      793.52     65.01 o 
   4  -1   2      750.66      596.23     76.24 o 
   5  -1   2     1202.77     1189.49     44.02 o 
   6  -1   2     1051.17     1026.60     46.84 o 
   7  -1   2      312.81      312.96     22.42 o 
   8  -1   2      527.73      498.71     31.72 o 
   9  -1   2      105.46      125.70     22.95 o 
  10  -1   2      173.20      168.87     25.27 o 
  11  -1   2      187.55      210.34     45.00 o 
 -13   0   2       68.02       12.11     38.68 o 
 -12   0   2        0.40      -31.21     31.21 o 
 -11   0   2       33.57       35.97     29.26 o 
 -10   0   2      325.23      307.57     32.04 o 
  -9   0   2       36.59       31.59     19.85 o 
  -8   0   2      119.23      114.18     15.46 o 
  -7   0   2       80.28       55.07     11.61 o 
  -6   0   2      513.42      491.67     20.80 o 
  -5   0   2       72.46       75.77      8.80 o 
  -4   0   2      716.18      704.85     31.39 o 
  -3   0   2     1165.97     1079.13     49.12 o 
  -2   0   2      302.26      300.39     17.30 o 
  -1   0   2      578.53      550.68     37.85 o 
   2   0   2     2440.07     2308.39    133.10 o 
   3   0   2       80.05       96.37     16.89 o 
   4   0   2     3400.91     3243.11     97.36 o 
   5   0   2      215.06      212.32     13.73 o 
   6   0   2      486.35      451.06     22.24 o 
   7   0   2      973.82      943.92     38.06 o 
   8   0   2        1.52        5.16     20.59 o 
   9   0   2      320.05      323.48     33.45 o 
  10   0   2      122.90      113.65     27.55 o 
  11   0   2       57.04       60.04     28.49 o 
  12   0   2       39.53        6.33     31.46 o 
  13   0   2        2.06       -1.17     28.02 o 
 -13   1   2        6.36       31.75     42.55 o 
 -12   1   2       73.59       71.87     29.56 o 
 -11   1   2      101.49      122.45     30.27 o 
 -10   1   2      192.07      198.44     48.89 o 
  -9   1   2      575.51      620.35     58.19 o 
  -8   1   2      256.06      268.22     24.30 o 
  -7   1   2     1074.42     1112.25     39.21 o 
  -6   1   2      537.48      540.45     22.85 o 
  -5   1   2     1374.81     1417.94     46.63 o 
  -4   1   2     1047.65      939.90     44.15 o 
  -3   1   2        2.32       -4.52      4.52 o 
  -2   1   2    14064.44    13019.38    509.79 o 
  -1   1   2      711.41      672.63     35.93 o 
   0   1   2     4661.14     4472.57    282.26 o 
   1   1   2     3935.53     4072.17    157.21 o 
   2   1   2      394.70      119.11    189.63 o 
   3   1   2      763.42      786.18     37.45 o 
   4   1   2      808.22      712.35     50.58 o 
   5   1   2     1476.12     1450.15     40.66 o 
   6   1   2      976.57      932.95     36.93 o 
   7   1   2      252.37      250.58     19.27 o 
   8   1   2      575.91      614.39     29.74 o 
   9   1   2       89.08       96.57     26.99 o 
  10   1   2      163.32      228.67     44.17 o 
  11   1   2      165.65      229.56     50.29 o 
  12   1   2       68.75       84.31     33.21 o 
  13   1   2       72.46       46.97     33.50 o 
 -13   2   2       49.25       30.04     32.41 o 
 -12   2   2       20.17       41.64     31.06 o 
 -11   2   2       98.62      107.05     44.99 o 
 -10   2   2      101.84      116.71     22.33 o 
  -9   2   2       22.38       36.04     18.12 o 
  -8   2   2      553.38      613.67     35.51 o 
  -7   2   2        9.55       16.18     11.70 o 
  -6   2   2     1025.25     1070.71     56.64 o 
  -5   2   2      661.27      651.72     27.04 o 
  -4   2   2     2740.74     2732.33    100.91 o 
  -3   2   2      693.06      690.53     25.14 o 
  -2   2   2      705.73      784.60     28.55 o 
   2   2   2     6141.90     6343.80    258.22 o 
   3   2   2      295.53      311.03     40.78 o 
   4   2   2     1205.39     1191.83     47.69 o 
   5   2   2      615.52      594.23     25.79 o 
   6   2   2      996.86     1049.53     39.04 o 
   7   2   2      252.69      279.37     20.64 o 
   8   2   2       47.19       55.46     15.24 o 
   9   2   2      442.68      482.27     35.25 o 
  10   2   2       29.40       20.08     27.57 o 
  11   2   2       38.84       33.08     31.27 o 
  12   2   2       99.47       66.47     34.67 o 
  13   2   2      149.30      185.36     67.55 o 
 -12   3   2       89.42       81.95     54.33 o 
 -11   3   2       29.52       23.23     23.30 o 
 -10   3   2      138.52      162.17     25.15 o 
  -9   3   2      349.16      328.76     41.17 o 
  -8   3   2      151.42      135.32     29.42 o 
  -7   3   2      705.64      647.99     58.04 o 
  -6   3   2     1634.62     1618.61    115.05 o 
  -5   3   2      275.16      281.83     23.08 o 
  -4   3   2     1016.27      874.69     51.13 o 
  -3   3   2      437.44      469.44     18.85 o 
  -2   3   2     1770.58     1744.07    184.61 o 
  -1   3   2     1156.85     1082.75     70.09 o 
   0   3   2      498.96      433.36     34.46 o 
   1   3   2     1300.31     1324.19     45.57 o 
   2   3   2        6.61        6.73      5.84 o 
   3   3   2     1185.92     1126.11     96.44 o 
   4   3   2       30.19       33.33      9.72 o 
   5   3   2      879.41      886.75     46.04 o 
   6   3   2      457.85      424.72     26.44 o 
   7   3   2      128.15      136.83     17.18 o 
   8   3   2      582.55      582.73     32.88 o 
   9   3   2      210.93      172.07     23.52 o 
  10   3   2      241.43      250.51     31.56 o 
  11   3   2       88.07       81.06     35.55 o 
  12   3   2       42.06       32.63     35.95 o 
 -11   4   2       33.89       39.18     33.45 o 
 -10   4   2       75.96       63.50     52.62 o 
  -9   4   2      159.26      176.08     28.83 o 
  -8   4   2        9.29      -13.52     23.75 o 
  -7   4   2        9.52       15.44     17.31 o 
  -6   4   2      382.13      394.56     29.74 o 
  -5   4   2      216.00      195.85     21.11 o 
  -4   4   2      414.03      441.69     53.89 o 
  -3   4   2     1933.37     1956.59     84.56 o 
  -2   4   2      455.14      499.37     22.48 o 
  -1   4   2      900.77      925.36     34.01 o 
   0   4   2      442.95      398.68     18.21 o 
   1   4   2      882.62      853.59     32.44 o 
   2   4   2     1042.44     1032.37     50.80 o 
   3   4   2       49.49       52.96     27.71 o 
   4   4   2     1571.38     1653.70     76.08 o 
   5   4   2      186.81      170.19     23.64 o 
   6   4   2       51.48       53.13     19.34 o 
   7   4   2      783.87      733.19     46.92 o 
   8   4   2       50.43       54.02     18.57 o 
   9   4   2      133.36      146.50     22.49 o 
  10   4   2       11.91       28.78     21.37 o 
  11   4   2      118.04      108.30     37.58 o 
 -10   5   2       43.13       61.17     35.10 o 
  -9   5   2      113.19      103.89     28.44 o 
  -8   5   2       43.57       55.56     26.24 o 
  -7   5   2      555.94      584.00     47.94 o 
  -6   5   2      125.13      112.90     23.52 o 
  -5   5   2      282.58      301.34     29.61 o 
  -4   5   2      290.92      295.77     29.01 o 
  -3   5   2       90.12      121.97     19.70 o 
  -2   5   2       84.28       85.46     16.79 o 
  -1   5   2      611.13      597.18     36.08 o 
   0   5   2      781.85      799.97     44.36 o 
   1   5   2      599.28      546.06     34.16 o 
   2   5   2      254.69      254.30     25.55 o 
   3   5   2      983.17     1003.68     54.04 o 
   4   5   2      134.06      150.48     23.51 o 
   5   5   2      210.99      204.39     28.77 o 
   6   5   2      187.13      188.98     30.04 o 
   7   5   2      142.19      155.57     30.23 o 
   8   5   2      273.15      263.02     37.18 o 
   9   5   2       55.85       36.64     28.36 o 
  10   5   2      166.56      157.97     29.45 o 
  -9   6   2        6.48       15.09     29.06 o 
  -8   6   2      130.80       92.35     29.92 o 
  -7   6   2        5.46       24.96     24.68 o 
  -6   6   2       74.20       86.67     25.06 o 
  -5   6   2        9.51      -17.12     18.75 o 
  -4   6   2      167.58      155.50     46.72 o 
  -3   6   2      217.39      237.82     62.15 o 
  -2   6   2       21.30       38.30     17.96 o 
  -1   6   2      394.95      402.98     32.95 o 
   0   6   2      330.54      316.60     29.32 o 
   1   6   2      133.23      126.08     22.54 o 
   2   6   2       98.31      144.83     35.73 o 
   3   6   2       14.44       16.69     20.67 o 
   4   6   2      172.96      156.53     27.05 o 
   5   6   2      159.24      148.15     29.05 o 
   6   6   2       69.01       38.72     26.72 o 
   7   6   2      121.85      132.80     46.09 o 
   8   6   2       36.10       -0.31     28.65 o 
   9   6   2       12.25        9.75     31.21 o 
  -7   7   2      131.40      130.27     32.71 o 
  -6   7   2       76.94       82.44     28.85 o 
  -5   7   2       51.06       52.90     25.60 o 
  -4   7   2      290.65      269.25     33.64 o 
  -3   7   2       42.48       65.40     24.87 o 
  -2   7   2      193.05      213.48     29.85 o 
  -1   7   2       32.40       -9.28     20.45 o 
   0   7   2      221.52      221.01     42.33 o 
   1   7   2      143.09      113.65     25.66 o 
   2   7   2        5.37       20.39     24.22 o 
   3   7   2      146.92      145.47     42.15 o 
   4   7   2       55.74       38.25     26.57 o 
   5   7   2       36.38       64.12     29.96 o 
   6   7   2       55.94       86.37     30.77 o 
   7   7   2       84.18       79.17     31.92 o 
  -4   8   2        2.87      -15.84     25.42 o 
  -3   8   2      151.70      129.42     29.15 o 
  -2   8   2       18.89       20.50     26.29 o 
  -1   8   2       45.90       43.00     25.91 o 
   0   8   2       76.04       64.45     26.01 o 
   1   8   2      102.04      131.68     30.21 o 
   2   8   2       43.92       51.59     27.50 o 
   3   8   2        3.93      -20.68     26.50 o 
   4   8   2      169.34      176.15     34.53 o 
  -4  -7   3      140.25      159.83     52.07 o 
  -3  -7   3       57.00       89.85     45.41 o 
  -2  -7   3      173.97      174.33     52.05 o 
  -1  -7   3       78.51      137.96     51.92 o 
   0  -7   3      172.22       91.22     36.65 o 
   1  -7   3       30.97       46.97     46.18 o 
   2  -7   3      181.87      145.41     50.95 o 
   3  -7   3      192.27      203.44     54.39 o 
   4  -7   3       48.06       91.94     45.72 o 
   5  -7   3       58.64      146.99     51.38 o 
  -8  -6   3      108.21       76.95     40.02 o 
  -7  -6   3       19.06       21.30     24.57 o 
  -6  -6   3      218.95      232.00     33.14 o 
  -5  -6   3       26.11       15.99     20.64 o 
  -4  -6   3      195.64      225.19     28.61 o 
  -3  -6   3      164.48      199.97     26.13 o 
  -2  -6   3       28.22      -11.58     31.29 o 
  -1  -6   3      514.37      504.31     69.02 o 
   0  -6   3      174.74      140.80     31.84 o 
   1  -6   3      326.89      318.56     41.53 o 
   2  -6   3      163.48      129.62     42.69 o 
   3  -6   3       42.16       -8.96     32.91 o 
   4  -6   3      132.11      119.28     44.31 o 
   5  -6   3        0.73      -23.67     30.56 o 
   6  -6   3      168.69      135.45     46.64 o 
   7  -6   3      198.63      221.81     58.42 o 
 -10  -5   3       41.55       41.69     38.31 o 
  -9  -5   3       58.62       50.28     37.58 o 
  -8  -5   3       13.48       13.05     32.33 o 
  -7  -5   3       61.20       69.06     24.81 o 
  -6  -5   3      130.13      146.40     25.83 o 
  -5  -5   3      362.85      426.24     36.65 o 
  -4  -5   3       42.10       55.11     29.88 o 
  -3  -5   3      201.04      211.87     51.58 o 
  -2  -5   3       46.85       11.06     28.50 o 
  -1  -5   3      333.48      358.53     38.87 o 
   0  -5   3      267.64      290.45     34.73 o 
   1  -5   3      196.60      218.60     31.06 o 
   2  -5   3      740.93      790.78     78.05 o 
   3  -5   3      904.91      882.85     90.45 o 
   4  -5   3       15.06      -19.01     25.09 o 
   5  -5   3      924.67     1029.80     98.61 o 
   6  -5   3      191.96      257.87     56.74 o 
   7  -5   3       74.63      105.39     44.79 o 
   8  -5   3      117.00      164.38     52.96 o 
   9  -5   3      150.67      161.84     54.93 o 
 -11  -4   3      109.32      140.22     47.87 o 
 -10  -4   3       56.18       72.71     41.90 o 
  -9  -4   3      371.61      487.23     62.10 o 
  -8  -4   3      419.01      401.75     54.97 o 
  -7  -4   3       91.28      106.50     31.26 o 
  -6  -4   3      292.64      310.64     39.49 o 
  -5  -4   3       28.64       36.33     18.11 o 
  -4  -4   3      874.14      892.37     48.90 o 
  -3  -4   3     2099.26     2147.30    159.96 o 
  -2  -4   3      135.34      148.55     32.95 o 
  -1  -4   3     1751.39     1786.53    104.84 o 
   0  -4   3      529.23      551.84     40.61 o 
   1  -4   3      434.51      422.15     37.86 o 
   2  -4   3       15.00        5.44      8.27 o 
   3  -4   3       62.15       88.53     29.62 o 
   4  -4   3      746.89      793.35     72.78 o 
   5  -4   3       48.61       53.81     32.88 o 
   6  -4   3      437.89      480.53     65.63 o 
 -11  -3   3      165.68       73.13     44.32 o 
 -10  -3   3      128.21      150.97     47.14 o 
  -9  -3   3       86.52       27.88     32.93 o 
  -8  -3   3      237.99      234.08     42.73 o 
  -7  -3   3      741.05      755.41     68.05 o 
  -6  -3   3      458.83      555.78     51.77 o 
  -5  -3   3     1214.03     1433.27    106.81 o 
  -4  -3   3     1518.53     1647.63    107.51 o 
  -3  -3   3      557.19      556.56     39.01 o 
  -2  -3   3      992.50     1140.95     95.60 o 
  -1  -3   3      768.55      759.42     46.02 o 
   0  -3   3     6102.48     6097.61    277.91 o 
   1  -3   3     1114.70     1152.22     65.63 o 
   2  -3   3     1450.93     1461.94    112.49 o 
   3  -3   3     2151.87     2231.46    101.13 o 
 -11  -2   3      211.18      165.07     33.00 o 
 -10  -2   3       32.39       17.83     29.34 o 
  -9  -2   3      131.05      151.76     23.18 o 
  -8  -2   3      570.44      557.24     74.62 o 
  -7  -2   3      103.25      105.24     17.55 o 
  -6  -2   3     1052.64     1150.40    102.41 o 
  -5  -2   3      189.82      204.28     24.95 o 
  -4  -2   3     4474.80     4801.98    291.71 o 
  -3  -2   3     1341.65     1394.79    103.11 o 
  -2  -2   3      142.72      164.60     16.94 o 
   0  -2   3      847.72      862.13     46.58 o 
   1  -2   3      957.48      760.40    131.37 o 
   2  -2   3     1283.52     1314.84     63.06 o 
   3  -2   3      805.84      913.22     62.68 o 
   4  -2   3     1110.59     1172.78     75.35 o 
   5  -2   3      221.10      267.79     29.50 o 
   6  -2   3     1026.59     1087.37     72.87 o 
   7  -2   3       63.87       44.47     22.82 o 
   8  -2   3      256.53      256.65     34.39 o 
 -13  -1   3       25.19      -32.90     32.90 o 
 -12  -1   3      127.94      112.67     35.58 o 
 -11  -1   3        0.56       32.70     30.17 o 
 -10  -1   3      195.05      241.70     30.26 o 
  -9  -1   3      229.06      219.71     26.49 o 
  -8  -1   3      128.13      130.76     21.49 o 
  -7  -1   3      754.95      789.29     45.65 o 
  -6  -1   3       98.47       92.53     16.28 o 
  -5  -1   3      681.68      621.94     42.01 o 
  -4  -1   3      453.68      472.59     22.96 o 
  -3  -1   3      517.74      514.95     28.75 o 
  -2  -1   3      500.87      467.54     23.62 o 
   0  -1   3     3817.45     3671.53    169.08 o 
   1  -1   3      453.98      448.99     35.43 o 
   2  -1   3     3119.41     3049.10    176.03 o 
   3  -1   3      644.80      639.06     50.52 o 
   4  -1   3      857.93      876.78     62.76 o 
   5  -1   3     2127.15     1982.01     77.42 o 
   6  -1   3      424.40      348.28     56.17 o 
   7  -1   3      338.87      355.70     29.77 o 
   8  -1   3      535.18      516.63     35.50 o 
   9  -1   3      197.58      218.95     25.88 o 
  10  -1   3      223.34      195.37     47.81 o 
  11  -1   3      158.60      145.21     45.51 o 
 -13   0   3      167.43       91.07     40.09 o 
 -12   0   3       10.26      -30.41     30.60 o 
 -11   0   3      123.39       86.80     33.78 o 
 -10   0   3       35.68       31.34     20.73 o 
  -9   0   3      187.15      245.14     23.49 o 
  -8   0   3      330.82      337.24     22.11 o 
  -7   0   3       46.59       37.20     11.56 o 
  -6   0   3     1072.61     1091.66     35.41 o 
  -5   0   3      103.34      114.03     14.20 o 
  -4   0   3     1779.97     1808.51     56.87 o 
  -2   0   3      478.56      452.45     23.40 o 
  -1   0   3     3215.43     3147.60    130.18 o 
   1   0   3     2934.39     2926.21    165.65 o 
   2   0   3     5482.53     5503.79    309.09 o 
   3   0   3      576.56      523.97     49.82 o 
   4   0   3     2920.53     2862.00    124.92 o 
   5   0   3        7.74        9.35      8.30 o 
   6   0   3     1379.92     1322.99     46.33 o 
   7   0   3      279.75      317.44     24.85 o 
   8   0   3      127.47      165.64     39.76 o 
   9   0   3     1605.38     1678.42     93.73 o 
  10   0   3      129.88      135.74     28.84 o 
  11   0   3      199.51      218.36     58.00 o 
  12   0   3      112.20      112.19     42.06 o 
  13   0   3        8.41       -3.22     46.49 o 
 -13   1   3       32.81       51.52     38.80 o 
 -12   1   3       89.97       71.46     39.16 o 
 -11   1   3        1.08        8.83     25.20 o 
 -10   1   3      259.16      246.64     33.44 o 
  -9   1   3      182.01      168.48     25.11 o 
  -8   1   3      132.07      143.96     19.62 o 
  -7   1   3      922.72      933.55     37.17 o 
  -6   1   3      101.39      115.51     12.25 o 
  -5   1   3      593.42      538.90     28.71 o 
  -4   1   3      561.20      526.19     22.04 o 
  -3   1   3      710.82      665.33     29.03 o 
  -2   1   3      451.81      443.53     22.66 o 
  -1   1   3      244.00      244.98     12.17 o 
   0   1   3     4158.37     3872.15    230.02 o 
   1   1   3      388.22      402.76     20.76 o 
   2   1   3     2717.18      252.10   1387.86 o 
   3   1   3      792.24      768.29     29.46 o 
   4   1   3      939.13      949.98     45.12 o 
   5   1   3     1744.48     1735.52     61.64 o 
   6   1   3      399.94      419.25     22.59 o 
   7   1   3      423.27      454.98     26.02 o 
   8   1   3      406.92      411.45     31.24 o 
   9   1   3      167.06      161.92     29.79 o 
  10   1   3      278.94      272.84     35.38 o 
  11   1   3      136.95      138.40     34.28 o 
  12   1   3      103.38       98.45     34.16 o 
  13   1   3       91.30       72.78     92.92 o 
 -13   2   3       40.77       37.66     36.24 o 
 -12   2   3       21.49      -28.21     28.21 o 
 -11   2   3      202.15      165.75     32.66 o 
 -10   2   3       51.52       33.32     20.18 o 
  -9   2   3      127.07      124.43     22.04 o 
  -8   2   3      522.35      586.59     35.31 o 
  -7   2   3       84.70       95.69     12.11 o 
  -6   2   3     1175.34     1148.02     91.30 o 
  -5   2   3      152.92      181.44     18.01 o 
  -4   2   3     4486.00     4419.06    134.21 o 
  -3   2   3     1371.46     1371.20     44.93 o 
  -2   2   3      141.43      139.88      8.32 o 
  -1   2   3     2575.44     2554.71    159.92 o 
   0   2   3      825.44      883.60     60.00 o 
   1   2   3     1317.54     1099.25    124.39 o 
   2   2   3     1374.31     1377.12     57.86 o 
   3   2   3      943.95      997.15     46.41 o 
   4   2   3     1138.01     1126.73     43.99 o 
   5   2   3      234.60      248.35     17.21 o 
   6   2   3      962.17      941.43     37.97 o 
   7   2   3      120.37      125.25     16.12 o 
   8   2   3      260.63      271.30     22.90 o 
   9   2   3      399.64      409.58     34.09 o 
  10   2   3       10.46       32.95     28.42 o 
  11   2   3       27.97        6.64     52.01 o 
  12   2   3       75.90       70.48     36.18 o 
  13   2   3       33.85       14.03     52.84 o 
 -12   3   3       98.11       67.82     33.57 o 
 -11   3   3      169.16      156.84     29.40 o 
 -10   3   3       99.11      155.77     35.33 o 
  -9   3   3      121.20      158.40     47.66 o 
  -8   3   3      245.16      244.37     45.10 o 
  -7   3   3      684.19      754.33     69.02 o 
  -6   3   3      450.93      461.34     34.69 o 
  -5   3   3     1586.86     1646.96     63.28 o 
  -4   3   3     1347.76     1251.88     66.61 o 
  -3   3   3      472.71      510.34     20.74 o 
  -2   3   3     1301.90     1273.30     52.00 o 
  -1   3   3      747.20      775.25     57.01 o 
   0   3   3     5485.38     5778.22    334.28 o 
   1   3   3     1327.20     1455.79     85.03 o 
   2   3   3     1593.69     1622.06     55.68 o 
   3   3   3     1976.33     2080.02     75.47 o 
   4   3   3       54.11       41.86     23.70 o 
   5   3   3     1235.30     1235.63     49.73 o 
   6   3   3      155.74      161.06     18.51 o 
   7   3   3      200.23      233.24     25.82 o 
   8   3   3      273.79      281.87     28.38 o 
   9   3   3       54.72       75.24     19.11 o 
  10   3   3       73.90       63.12     24.40 o 
  11   3   3       72.91       92.47     34.73 o 
  12   3   3       72.82       66.01     38.51 o 
 -11   4   3       90.96      135.49     39.72 o 
 -10   4   3       69.15       44.33     31.20 o 
  -9   4   3      370.22      338.23     43.72 o 
  -8   4   3      356.18      309.81     31.79 o 
  -7   4   3       86.54       94.28     20.84 o 
  -6   4   3      253.87      247.29     24.69 o 
  -5   4   3       16.93        8.23     12.81 o 
  -4   4   3      649.72      660.67     34.87 o 
  -3   4   3     2000.63     2105.98     76.82 o 
  -2   4   3      127.36      145.48     18.61 o 
  -1   4   3     1721.69     1629.34    107.52 o 
   0   4   3      494.07      495.08     48.27 o 
   1   4   3      491.08      467.38     25.27 o 
   2   4   3       13.12       19.36     22.10 o 
   3   4   3       57.43       52.55     15.72 o 
   4   4   3      628.23      622.77     39.75 o 
   5   4   3       51.66       58.25     14.77 o 
   6   4   3      421.58      439.33     29.76 o 
   7   4   3      154.58      160.99     21.72 o 
   8   4   3      176.56      223.40     25.59 o 
   9   4   3      246.12      232.46     27.88 o 
  10   4   3       23.19       16.92     42.66 o 
  11   4   3      195.21      176.08     77.53 o 
 -10   5   3       85.53       83.61     43.64 o 
  -9   5   3       51.92       70.67     34.93 o 
  -8   5   3        8.25       15.79     21.94 o 
  -7   5   3       52.58       54.80     21.39 o 
  -6   5   3      134.70      123.19     22.09 o 
  -5   5   3      301.76      309.39     31.13 o 
  -4   5   3       71.97       55.09     17.21 o 
  -3   5   3      248.25      259.88     25.79 o 
  -2   5   3      134.11      154.80     25.91 o 
  -1   5   3      317.97      317.70     25.18 o 
   0   5   3      306.56      274.61     23.57 o 
   1   5   3      135.21      149.58     19.20 o 
   2   5   3      663.02      716.53     52.23 o 
   3   5   3     1057.62     1052.50     89.07 o 
   4   5   3       25.65        9.70     17.93 o 
   5   5   3      883.83      918.68     84.63 o 
   6   5   3      233.28      272.09     57.88 o 
   7   5   3      108.48      163.13     31.38 o 
   8   5   3       78.48       42.82     27.98 o 
   9   5   3      135.11      118.33     26.40 o 
  10   5   3      149.15       90.00     27.42 o 
  -9   6   3       75.16      125.81     37.39 o 
  -8   6   3      102.95      126.71     60.68 o 
  -7   6   3       12.92       15.93     23.68 o 
  -6   6   3      278.37      299.79     34.96 o 
  -5   6   3       35.01        7.98     20.11 o 
  -4   6   3      178.93      168.97     26.10 o 
  -3   6   3      169.20      178.51     25.89 o 
  -2   6   3       36.77       49.76     18.03 o 
  -1   6   3      513.73      506.25     35.45 o 
   0   6   3      179.63      151.69     22.33 o 
   1   6   3      258.42      280.99     42.83 o 
   2   6   3      188.59      238.70     28.26 o 
   3   6   3       18.08        9.69     24.43 o 
   4   6   3      109.19      134.38     27.45 o 
   5   6   3        1.27       15.69     33.73 o 
   6   6   3      197.58      205.31     33.56 o 
   7   6   3      185.36      178.94     35.37 o 
   8   6   3      100.21       65.11     31.65 o 
   9   6   3      164.08      130.76     37.12 o 
  -7   7   3       71.31       66.20     28.90 o 
  -6   7   3        0.12      -19.79     35.16 o 
  -5   7   3      150.38      122.19     34.59 o 
  -4   7   3      117.35      124.56     31.60 o 
  -3   7   3       42.64       93.95     33.60 o 
  -2   7   3      235.46      250.93     60.61 o 
  -1   7   3       88.33       85.92     24.03 o 
   0   7   3      160.26      129.84     25.79 o 
   1   7   3       39.72       48.20     23.91 o 
   2   7   3      231.27      326.46     70.23 o 
   3   7   3      167.75      127.37     28.72 o 
   4   7   3       39.73       22.63     26.22 o 
   5   7   3       59.24       48.41     28.86 o 
   6   7   3       31.67       21.69     28.70 o 
   7   7   3        0.76       -9.96     29.08 o 
  -4   8   3       46.95       42.40     26.98 o 
  -3   8   3       51.88       43.70     24.49 o 
  -2   8   3       40.61       15.19     24.53 o 
  -1   8   3       68.98       76.23     26.21 o 
   0   8   3       11.92       -0.93     23.83 o 
   1   8   3       88.63      102.42     41.53 o 
   2   8   3       32.03       -9.77     25.68 o 
   3   8   3       24.92       16.61     32.95 o 
   4   8   3       63.20       90.92     32.03 o 
  -6  -7   4       42.18       46.78     34.58 o 
  -4  -7   4        2.47       62.07     43.18 o 
  -3  -7   4      156.99      108.65     47.74 o 
  -2  -7   4      191.32      210.07     54.74 o 
  -1  -7   4      164.07       98.70     50.09 o 
   0  -7   4      123.58       49.98     48.06 o 
   1  -7   4       56.41        5.04     47.67 o 
   2  -7   4      146.80      180.94     56.30 o 
   3  -7   4       57.83       75.23     44.15 o 
   4  -7   4       59.39       46.49     40.85 o 
  -8  -6   4       28.41       21.93     35.31 o 
  -7  -6   4       12.51        2.88     24.27 o 
  -6  -6   4      193.66      204.58     31.78 o 
  -5  -6   4       19.90       11.91     22.39 o 
  -4  -6   4       82.28       93.42     21.76 o 
  -3  -6   4      126.14      101.95     20.95 o 
  -2  -6   4      328.73      331.65     58.70 o 
  -1  -6   4       54.15       86.47     36.52 o 
   0  -6   4       17.13       -3.68     35.09 o 
   1  -6   4      838.92      956.36     68.97 o 
   2  -6   4       20.62       37.55     34.38 o 
   3  -6   4      229.47      228.32     50.51 o 
   4  -6   4      318.25      333.15     60.21 o 
   5  -6   4       79.45       48.77     38.46 o 
   6  -6   4       55.88       25.71     38.33 o 
   7  -6   4       89.33      100.20     44.33 o 
 -10  -5   4      150.06      125.74     46.31 o 
  -9  -5   4       14.65       10.14     37.29 o 
  -8  -5   4       93.97       80.68     34.62 o 
  -7  -5   4       87.41      125.60     27.98 o 
  -6  -5   4      174.15      187.52     28.95 o 
  -5  -5   4      519.65      537.92     41.62 o 
  -4  -5   4      308.19      321.28     29.42 o 
  -3  -5   4      869.43      958.84     84.51 o 
  -2  -5   4      470.76      528.70     66.51 o 
  -1  -5   4      102.98      105.19     35.40 o 
   0  -5   4      429.96      417.16     41.56 o 
   1  -5   4       82.24       77.89     24.36 o 
   2  -5   4      376.64      451.05     60.13 o 
   3  -5   4      155.62      161.54     42.32 o 
   4  -5   4      131.16      117.62     38.69 o 
   5  -5   4      436.10      549.57     73.62 o 
   6  -5   4       20.59       -5.17     32.88 o 
   7  -5   4      324.61      382.42     64.36 o 
   8  -5   4       86.33       54.43     42.37 o 
   9  -5   4      155.87      164.42     52.35 o 
 -11  -4   4      106.49      101.63     45.68 o 
 -10  -4   4       43.68       70.14     40.68 o 
  -9  -4   4      137.43      143.99     41.68 o 
  -8  -4   4      616.61      592.34     66.30 o 
  -7  -4   4      262.74      293.34     44.50 o 
  -6  -4   4      251.26      310.82     39.32 o 
  -5  -4   4       23.88       -0.77     17.29 o 
  -4  -4   4      114.87      109.73     18.27 o 
  -3  -4   4      119.75      127.52     32.37 o 
  -2  -4   4      547.02      561.47     58.04 o 
  -1  -4   4     1028.90     1111.58     91.76 o 
   0  -4   4      362.29      397.76     35.43 o 
   1  -4   4      750.04      712.05     48.90 o 
   2  -4   4      100.27      103.84     30.62 o 
   3  -4   4     1082.40     1111.88     92.93 o 
   4  -4   4       35.32       53.83     28.81 o 
   5  -4   4       12.46      -24.73     24.73 o 
   6  -4   4      842.31      799.71     86.12 o 
 -11  -3   4       49.53       86.73     44.87 o 
 -10  -3   4       97.42      108.61     43.93 o 
  -9  -3   4       30.74       53.59     34.60 o 
  -8  -3   4      297.53      330.30     55.94 o 
  -7  -3   4       37.44       39.01     23.33 o 
  -6  -3   4     1685.30     1674.01    237.41 o 
  -5  -3   4     2119.57     2130.64    241.71 o 
  -4  -3   4      113.16      127.73     12.94 o 
  -3  -3   4     1767.49     1785.47    110.13 o 
  -2  -3   4     1621.02     1611.16    118.15 o 
  -1  -3   4      335.69      305.24     37.94 o 
   0  -3   4     1153.41     1141.32     61.39 o 
   1  -3   4      229.21      245.73     24.46 o 
   2  -3   4     2631.65     2583.25    168.93 o 
   3  -3   4      426.47      516.88     53.99 o 
   4  -3   4      570.93      651.11     68.92 o 
 -12  -2   4       46.97       42.55     31.15 o 
 -11  -2   4       62.13       29.62     22.38 o 
 -10  -2   4       16.68       28.06     20.08 o 
  -9  -2   4      678.21      678.49     68.25 o 
  -8  -2   4      129.14      114.54     19.73 o 
  -7  -2   4      174.69      226.79     41.26 o 
  -6  -2   4     1280.79     1348.58    144.82 o 
  -5  -2   4       78.50       80.38     21.16 o 
  -4  -2   4      425.84      433.29     26.38 o 
  -3  -2   4      380.24      379.33     17.99 o 
  -2  -2   4     4137.13     4327.11    252.42 o 
  -1  -2   4      544.32      266.55    282.16 o 
   0  -2   4      330.44      358.71     19.92 o 
   1  -2   4     2978.25     2958.00    108.11 o 
   2  -2   4      122.34      132.23     14.88 o 
   3  -2   4      663.23      629.42     47.09 o 
   4  -2   4     1760.52     1807.75     76.68 o 
   5  -2   4       61.00       73.23     22.06 o 
   6  -2   4      339.92      378.65     39.90 o 
   7  -2   4      363.81      321.40     43.00 o 
   8  -2   4      308.94      331.66     43.93 o 
   9  -2   4       20.50       47.57     28.61 o 
 -13  -1   4       41.95      -31.93     31.93 o 
 -12  -1   4       32.58        5.43     31.42 o 
 -11  -1   4       17.31        4.95     29.89 o 
 -10  -1   4      371.51      383.35     36.01 o 
  -9  -1   4       85.66       55.89     20.66 o 
  -8  -1   4      423.46      461.57     37.06 o 
  -7  -1   4      439.78      455.66     33.11 o 
  -6  -1   4      516.39      478.11     26.85 o 
  -5  -1   4     1230.75     1272.12     51.05 o 
  -4  -1   4      519.69      579.61     47.32 o 
  -3  -1   4     1777.98     1653.84     68.89 o 
  -2  -1   4     2334.31     2358.56     94.56 o 
  -1  -1   4      800.94      744.54     37.34 o 
   0  -1   4     5368.29     5061.20    175.19 o 
   1  -1   4      189.55      205.59     13.07 o 
   2  -1   4     1570.05     1455.04     65.33 o 
   3  -1   4      305.00      289.54     22.21 o 
   4  -1   4     1941.56     2004.23     87.69 o 
   5  -1   4      689.71      473.62     49.69 o 
   6  -1   4      183.25      213.33     31.67 o 
   7  -1   4     2387.32     2301.77    110.61 o 
   8  -1   4      283.81      273.19     50.96 o 
   9  -1   4       82.58       94.95     43.65 o 
  10  -1   4      530.48      560.06     70.58 o 
  11  -1   4      236.09      141.76     47.37 o 
  12  -1   4      108.95      149.60     45.56 o 
 -13   0   4        2.59       20.88     36.05 o 
 -12   0   4       14.43      -23.70     32.16 o 
 -11   0   4      218.77      164.81     38.55 o 
 -10   0   4        1.25       24.17     28.48 o 
  -9   0   4      174.56      181.50     21.17 o 
  -8   0   4      341.22      359.12     25.96 o 
  -7   0   4      345.35      360.96     19.08 o 
  -6   0   4      448.87      466.08     22.37 o 
  -5   0   4       14.37       14.75      7.23 o 
  -4   0   4     2177.76     2138.27     66.27 o 
  -3   0   4      139.40      142.90     13.49 o 
  -1   0   4     2443.19     2501.77    105.35 o 
   0   0   4     2427.77     2619.10    149.39 o 
   1   0   4      383.82      396.38     29.72 o 
   2   0   4     1728.48     1489.09     89.59 o 
   3   0   4     4752.49     4580.16    215.14 o 
   4   0   4     2814.24     2831.64     99.43 o 
   5   0   4       44.13       63.54     10.26 o 
   6   0   4     1710.11     1650.84     64.81 o 
   7   0   4      301.75      313.08     24.88 o 
   8   0   4      129.28      127.27     29.63 o 
   9   0   4       22.76       45.16     23.70 o 
  10   0   4      127.87      124.27     27.75 o 
  11   0   4      395.30      365.68     81.29 o 
  12   0   4       14.63       33.51     55.60 o 
  13   0   4       91.29       73.33     53.19 o 
 -13   1   4       31.23      -26.00     36.56 o 
 -12   1   4       50.11       75.53     38.15 o 
 -11   1   4       30.00       19.17     24.67 o 
 -10   1   4      324.85      345.46     45.76 o 
  -9   1   4      105.09      113.83     24.14 o 
  -8   1   4      512.99      468.25     30.47 o 
  -7   1   4      371.05      412.72     36.21 o 
  -6   1   4      453.21      481.82     24.06 o 
  -5   1   4     1367.13     1365.53     41.03 o 
  -4   1   4      503.64      527.86     31.37 o 
  -3   1   4     1507.11     1467.82     55.32 o 
  -2   1   4     2495.99     2377.64     90.66 o 
  -1   1   4      967.38      944.52     34.65 o 
   0   1   4     4782.31     4914.93    168.48 o 
   1   1   4      185.80      210.93     12.52 o 
   2   1   4     1641.38      460.02    586.70 o 
   3   1   4      279.64      306.13     17.12 o 
   4   1   4     1805.29     1838.80     66.73 o 
   5   1   4      961.59      917.15     51.81 o 
   6   1   4      195.48      198.84     20.11 o 
   7   1   4     2236.15     2234.74     86.76 o 
   8   1   4      280.71      282.75     27.01 o 
   9   1   4       53.67       77.79     27.41 o 
  10   1   4      479.78      528.01     54.24 o 
  11   1   4      219.12      159.73     70.78 o 
  12   1   4      135.19      110.55     34.59 o 
  13   1   4       12.25      -17.68     52.43 o 
 -13   2   4       68.24        0.46     39.70 o 
 -12   2   4       47.39       45.54     30.62 o 
 -11   2   4       58.18       20.21     22.01 o 
 -10   2   4       18.54       16.83     19.64 o 
  -9   2   4      701.17      766.56     89.95 o 
  -8   2   4       83.64       87.65     19.14 o 
  -7   2   4      298.88      287.31     31.57 o 
  -6   2   4     1184.85     1201.08     55.18 o 
  -5   2   4      104.21      114.26     13.12 o 
  -4   2   4      679.45      628.78     37.41 o 
  -3   2   4      348.54      343.49     17.29 o 
  -2   2   4     4173.37     4326.82    112.82 o 
  -1   2   4      760.24      740.12     37.42 o 
   0   2   4      411.67      466.19     45.17 o 
   1   2   4     3116.87     2914.19    102.79 o 
   2   2   4      158.56      169.60      9.84 o 
   3   2   4      589.29      604.27     34.53 o 
   4   2   4     1677.84     1543.70     59.49 o 
   5   2   4       50.83       54.21     11.42 o 
   6   2   4      235.37      247.44     19.43 o 
   7   2   4      365.37      385.01     24.68 o 
   8   2   4      287.28      326.91     29.47 o 
   9   2   4       20.99       24.12     19.91 o 
  10   2   4        7.47       29.26     29.54 o 
  11   2   4      159.15      148.20     60.68 o 
  12   2   4       25.86       -1.39     34.46 o 
 -12   3   4       34.92       33.84     31.08 o 
 -11   3   4       50.05       14.14     22.75 o 
 -10   3   4      131.85       83.99     34.91 o 
  -9   3   4       20.52       68.85     28.19 o 
  -8   3   4      293.56      362.88     71.64 o 
  -7   3   4       44.40       47.86     18.38 o 
  -6   3   4     1524.55     1528.49     68.05 o 
  -5   3   4     2038.80     2062.31    102.56 o 
  -4   3   4      120.02      124.40     15.16 o 
  -3   3   4     1891.00     1979.19     65.27 o 
  -2   3   4     1464.50     1417.19     68.74 o 
  -1   3   4      343.46      369.55     27.43 o 
   0   3   4     1059.37     1108.57     54.67 o 
   1   3   4      226.72      244.78     22.49 o 
   2   3   4     2311.35     2348.80     70.53 o 
   3   3   4      480.66      499.82     25.49 o 
   4   3   4      727.03      425.72    267.55 o 
   5   3   4      498.07      506.65     31.24 o 
   6   3   4       35.26       44.59     15.04 o 
   7   3   4      619.17      641.30     40.85 o 
   8   3   4       22.37       19.76     19.13 o 
   9   3   4      104.00      106.71     24.97 o 
  10   3   4      162.02      134.15     28.09 o 
  11   3   4        5.71      -43.19     48.60 o 
  12   3   4       54.96       68.16     50.83 o 
 -11   4   4      104.82       65.82     35.32 o 
 -10   4   4       33.17       41.73     31.67 o 
  -9   4   4      102.24       47.81     29.33 o 
  -8   4   4      654.86      642.62     50.27 o 
  -7   4   4      286.28      330.03     30.00 o 
  -6   4   4      222.62      225.52     25.11 o 
  -5   4   4       37.09       37.55     14.76 o 
  -4   4   4      218.34      261.85     32.54 o 
  -3   4   4      110.31      122.15     21.79 o 
  -2   4   4      343.53      319.15     30.53 o 
  -1   4   4     1099.58     1099.68     57.72 o 
   0   4   4      358.40      315.42     27.58 o 
   1   4   4      760.87      707.39     41.12 o 
   2   4   4      126.34      108.73     15.12 o 
   3   4   4     1127.74     1137.58     46.69 o 
   4   4   4       43.22       38.53     13.47 o 
   5   4   4        7.21       10.86     13.54 o 
   6   4   4      831.60      835.14     45.98 o 
   7   4   4        1.33      -15.63     15.63 o 
   8   4   4       81.21       70.77     21.05 o 
   9   4   4      187.75      183.56     27.02 o 
  10   4   4       47.79       52.41     31.34 o 
  11   4   4       33.25      -27.51     27.51 o 
 -10   5   4       99.82       62.72     43.53 o 
  -9   5   4       16.57       21.26     29.12 o 
  -8   5   4      159.71      135.08     26.22 o 
  -7   5   4       83.93       45.05     20.78 o 
  -6   5   4      127.14      151.82     29.60 o 
  -5   5   4      552.56      513.77     33.67 o 
  -4   5   4      309.89      294.70     27.75 o 
  -3   5   4      765.43      797.77     73.92 o 
  -2   5   4      530.23      536.14     32.37 o 
  -1   5   4      143.61      169.46     37.18 o 
   0   5   4      455.56      567.05     55.13 o 
   1   5   4       81.71       95.77     16.11 o 
   2   5   4      428.77      433.24     32.45 o 
   3   5   4      120.89      165.14     33.15 o 
   4   5   4       88.25       83.59     27.73 o 
   5   5   4      532.37      567.15     42.57 o 
   6   5   4       24.49       27.94     22.23 o 
   7   5   4      263.41      205.92     26.21 o 
   8   5   4       90.57       75.63     23.83 o 
   9   5   4      183.00      168.95     35.07 o 
  10   5   4       56.54       70.19     34.66 o 
  -9   6   4      108.12       90.78     54.06 o 
  -8   6   4       23.30       31.06     24.63 o 
  -7   6   4       26.11       11.17     21.66 o 
  -6   6   4      184.25      166.04     29.41 o 
  -5   6   4       23.15        5.65     19.74 o 
  -4   6   4      147.62      127.71     23.39 o 
  -3   6   4      118.90      112.33     20.92 o 
  -2   6   4      335.21      332.94     29.37 o 
  -1   6   4       55.48       48.98     16.43 o 
   0   6   4       28.12       23.35     27.05 o 
   1   6   4      886.19      933.69     84.35 o 
   2   6   4       10.70       32.58     20.06 o 
   3   6   4      203.75      158.21     26.81 o 
   4   6   4      310.29      303.67     34.32 o 
   5   6   4       96.71      133.76     28.16 o 
   6   6   4       65.82       60.73     26.74 o 
   7   6   4       96.76      105.00     31.73 o 
   8   6   4      236.10      232.76     40.29 o 
   9   6   4       61.40      108.05     54.41 o 
  -7   7   4       12.84       10.86     25.05 o 
  -6   7   4       48.55       46.74     31.59 o 
  -5   7   4      163.46      137.95     28.77 o 
  -4   7   4        1.81       -9.67     21.48 o 
  -3   7   4      176.63      151.18     26.32 o 
  -2   7   4      169.14      188.47     27.29 o 
  -1   7   4      119.12       90.51     22.23 o 
   0   7   4      156.48      142.22     35.97 o 
   1   7   4       59.97       53.99     24.05 o 
   2   7   4      125.50      136.56     28.41 o 
   3   7   4       77.22       68.88     25.69 o 
   4   7   4       59.42       60.74     26.97 o 
   5   7   4      263.52      211.32     35.93 o 
   6   7   4      163.22      116.87     33.53 o 
   7   7   4       73.15       26.49     32.48 o 
  -3   8   4       10.19      -22.11     22.11 o 
  -2   8   4       28.68       27.97     24.13 o 
  -1   8   4      114.87       85.88     24.97 o 
   0   8   4       61.24       82.69     29.66 o 
   1   8   4       45.12       49.81     26.68 o 
   2   8   4       52.29       83.93     28.82 o 
   3   8   4       18.97       12.97     27.75 o 
  -6  -7   5      105.75       98.34     37.76 o 
  -5  -7   5       27.02        3.00     29.01 o 
  -4  -7   5       21.44       -9.29     21.47 o 
  -3  -7   5      190.68      186.05     52.97 o 
  -2  -7   5        3.15        3.05     39.33 o 
  -1  -7   5      217.13      130.60     51.74 o 
   0  -7   5      117.62       50.53     49.16 o 
   1  -7   5      117.82       79.15     51.32 o 
   2  -7   5      199.90      215.63     58.15 o 
   3  -7   5       31.84       63.63     40.55 o 
   4  -7   5       33.24       14.54     36.08 o 
  -8  -6   5       20.35       32.44     37.70 o 
  -7  -6   5      323.89      338.37     40.93 o 
  -6  -6   5       83.33       46.48     23.97 o 
  -5  -6   5       13.71       21.33     19.85 o 
  -4  -6   5      352.52      399.04     38.72 o 
  -3  -6   5      108.68      121.98     42.13 o 
  -2  -6   5      118.61      149.80     43.62 o 
  -1  -6   5      289.49      291.67     54.07 o 
   0  -6   5      363.08      361.51     44.78 o 
   1  -6   5       59.86       43.36     29.42 o 
   2  -6   5       36.16       35.34     35.46 o 
   3  -6   5      676.88      537.39     77.11 o 
   4  -6   5       50.09      105.03     42.35 o 
   5  -6   5       62.83       58.66     39.46 o 
   6  -6   5      223.63      194.82     49.69 o 
   7  -6   5       91.03      124.73     43.06 o 
  -9  -5   5       29.60       24.22     37.00 o 
  -8  -5   5      262.45      249.90     47.38 o 
  -7  -5   5       38.06       64.72     24.54 o 
  -6  -5   5      110.42      131.82     38.51 o 
  -5  -5   5      339.51      345.76     33.09 o 
  -4  -5   5       10.41        9.40     14.32 o 
  -3  -5   5      623.75      692.09     74.68 o 
  -2  -5   5      265.83      317.74     51.23 o 
  -1  -5   5      400.93      434.25     58.93 o 
   0  -5   5      139.94      170.08     28.37 o 
   1  -5   5       83.00      102.44     25.37 o 
   2  -5   5      515.16      534.39     67.04 o 
   3  -5   5       13.77       41.36     29.82 o 
   4  -5   5      356.26      375.58     58.97 o 
   5  -5   5      112.63      134.54     41.36 o 
   6  -5   5      126.24      117.08     42.89 o 
   7  -5   5      128.97      123.59     45.62 o 
   8  -5   5       30.78        8.23     36.00 o 
   9  -5   5      112.13       75.88     41.43 o 
 -11  -4   5        0.37       -4.72     34.40 o 
 -10  -4   5       30.55       12.03     37.74 o 
  -9  -4   5       94.39       75.49     37.14 o 
  -8  -4   5      249.60      269.25     46.67 o 
  -7  -4   5      108.40       51.26     27.29 o 
  -6  -4   5      519.37      523.31     56.99 o 
  -5  -4   5      673.34      713.76     58.34 o 
  -4  -4   5      221.37      226.04     23.75 o 
  -3  -4   5        8.63        9.42     22.12 o 
  -2  -4   5     1332.07     1366.16    106.84 o 
  -1  -4   5        4.57        7.40     20.98 o 
   0  -4   5      166.98      165.94     24.55 o 
   1  -4   5     1848.16     1833.20     99.73 o 
   2  -4   5      164.11      194.78     37.48 o 
   3  -4   5      344.75      440.14     55.56 o 
   4  -4   5      333.05      410.31     56.73 o 
   5  -4   5      645.41      647.97     71.65 o 
   6  -4   5       96.91       94.14     38.45 o 
   7  -4   5        7.98       38.23     35.36 o 
 -12  -3   5        1.87       -6.76     35.00 o 
 -11  -3   5      126.51      171.30     54.52 o 
 -10  -3   5      196.56      269.39     55.51 o 
  -9  -3   5       20.32       -3.93     18.51 o 
  -8  -3   5      144.83      153.94     21.30 o 
  -7  -3   5      162.30      148.35     24.45 o 
  -6  -3   5       52.37       48.41     15.64 o 
  -5  -3   5      331.76      342.68     24.42 o 
  -4  -3   5      198.83      212.56     17.91 o 
  -3  -3   5     1151.69     1028.35     70.74 o 
  -2  -3   5      116.91      117.10     25.41 o 
  -1  -3   5      752.38      790.65     42.37 o 
   0  -3   5      346.53      362.11     21.00 o 
   1  -3   5      104.69      111.04     14.64 o 
   2  -3   5      588.72      618.13     36.87 o 
   3  -3   5       92.41      117.01     14.48 o 
   4  -3   5      692.88      732.57     48.06 o 
   5  -3   5      425.24      419.05     36.80 o 
 -12  -2   5        2.37      -14.52     29.13 o 
 -11  -2   5       74.10       89.66     25.43 o 
 -10  -2   5       89.35       72.50     23.08 o 
  -9  -2   5       96.47       56.51     26.19 o 
  -8  -2   5       83.27       95.22     21.74 o 
  -7  -2   5     1446.22     1496.87     77.24 o 
  -6  -2   5      177.60      191.72     21.00 o 
  -5  -2   5       88.38       57.93     35.92 o 
  -4  -2   5     2563.45     2533.31    145.81 o 
  -3  -2   5      297.14      293.22     15.91 o 
  -2  -2   5     2204.44     2075.95     81.16 o 
  -1  -2   5     1740.95     1628.69     72.92 o 
   0  -2   5     3649.82     3599.78    110.70 o 
   1  -2   5      550.70      557.00     21.22 o 
   2  -2   5      201.38      232.82     16.23 o 
   3  -2   5     2883.42     3042.58    108.35 o 
   4  -2   5       67.37       72.53     14.52 o 
   5  -2   5      722.98      698.83     58.39 o 
   6  -2   5     1013.67      909.41     76.49 o 
   7  -2   5       65.46       56.56     29.29 o 
   8  -2   5      203.70      190.65     38.94 o 
   9  -2   5      114.00      101.65     35.62 o 
  10  -2   5      333.82      338.68     48.97 o 
 -13  -1   5       68.39       22.09     32.89 o 
 -12  -1   5       30.04        1.02     32.08 o 
 -11  -1   5      109.68       87.16     34.85 o 
 -10  -1   5      298.40      260.00     71.67 o 
  -9  -1   5       64.66       57.62     21.30 o 
  -8  -1   5      870.83      970.35    102.51 o 
  -7  -1   5      115.91      124.83     16.76 o 
  -6  -1   5      310.19      305.29     21.68 o 
  -5  -1   5      902.71      905.97     37.09 o 
  -4  -1   5      667.76      700.63     31.17 o 
  -3  -1   5      776.12      533.90    128.33 o 
  -2  -1   5      791.96      796.25     37.44 o 
  -1  -1   5     1713.51     1744.06     78.33 o 
   0  -1   5     2980.48     2885.10    104.44 o 
   1  -1   5     2005.43     2060.43     74.23 o 
   2  -1   5     4790.36     4768.92    193.85 o 
   4  -1   5     1729.56     1733.99     79.77 o 
   5  -1   5      389.78      379.64     38.66 o 
   6  -1   5      236.44      258.20     27.34 o 
   7  -1   5     1088.01     1199.06    104.78 o 
   8  -1   5       26.77       20.74     37.44 o 
   9  -1   5      391.16      412.65     62.95 o 
  10  -1   5      163.74      178.27     51.90 o 
  11  -1   5       21.14       12.45     43.33 o 
  12  -1   5       33.88       39.90     44.46 o 
 -13   0   5       38.16       -6.39     35.95 o 
 -12   0   5      261.91      214.99     45.61 o 
 -11   0   5       24.37       15.27     31.59 o 
 -10   0   5        1.19        4.17     29.46 o 
  -9   0   5      521.80      553.65     34.51 o 
  -8   0   5      118.01      115.98     17.97 o 
  -7   0   5      227.67      223.47     16.60 o 
  -6   0   5     1697.39     1767.93     58.19 o 
  -5   0   5     1134.36     1117.53     38.66 o 
  -4   0   5     1119.37     1153.95     38.53 o 
  -3   0   5      356.71      354.45     22.34 o 
  -2   0   5     4716.61     4560.54    189.37 o 
   0   0   5       22.25       -5.53      5.53 o 
   2   0   5     2179.13     2359.97    138.71 o 
   3   0   5      134.44      167.28     13.62 o 
   4   0   5      424.33      362.37     22.33 o 
   5   0   5     2521.20     2529.18     91.81 o 
   6   0   5      247.34      248.56     26.82 o 
   7   0   5        3.76        4.50     14.76 o 
   8   0   5     1546.47     1496.28     77.62 o 
   9   0   5      900.12      867.81     56.45 o 
  10   0   5       82.01       54.49     26.21 o 
  11   0   5      173.44      187.91     61.35 o 
  12   0   5      123.34      135.14     62.69 o 
  13   0   5       75.94       81.71     55.37 o 
 -13   1   5       73.71       55.96     41.16 o 
 -12   1   5       26.42       13.42     34.19 o 
 -11   1   5      117.10      101.06     27.79 o 
 -10   1   5      250.07      208.64     27.76 o 
  -9   1   5       80.96       78.08     23.32 o 
  -8   1   5      811.63      929.76     46.06 o 
  -7   1   5      132.38      153.71     15.96 o 
  -6   1   5      333.35      349.32     20.38 o 
  -5   1   5      793.98      828.99     29.34 o 
  -4   1   5      718.36      760.85     29.87 o 
  -3   1   5      895.73      894.42     37.05 o 
  -2   1   5      709.65      721.02     27.59 o 
  -1   1   5     1970.92     2001.95     74.10 o 
   0   1   5     3284.63     3269.44    233.52 o 
   1   1   5     2055.90     2164.65     88.72 o 
   2   1   5     4630.98     3872.38    553.29 o 
   3   1   5      443.38      472.50     37.77 o 
   4   1   5     1717.33     1600.70    123.01 o 
   5   1   5      543.04      555.28     76.49 o 
   6   1   5      167.51      185.67     20.42 o 
   7   1   5     1332.49     1351.05     57.37 o 
   8   1   5       26.94       13.24     17.58 o 
   9   1   5      358.03      360.86     31.35 o 
  10   1   5      150.55      168.32     33.15 o 
  11   1   5        5.10       13.83     30.63 o 
  12   1   5       26.55        9.29     32.43 o 
  13   1   5       46.59       21.03     33.66 o 
 -12   2   5        4.79        5.46     27.48 o 
 -11   2   5       78.31       72.72     23.89 o 
 -10   2   5       85.76       77.03     23.80 o 
  -9   2   5       64.05       98.72     21.38 o 
  -8   2   5       78.54       70.38     37.55 o 
  -7   2   5     1530.87     1676.85     84.08 o 
  -6   2   5       97.69       81.28     17.65 o 
  -5   2   5      120.38      130.62     14.07 o 
  -4   2   5     2590.83     2377.06     90.72 o 
  -3   2   5      270.82      257.46     12.94 o 
  -2   2   5     1683.22     1756.54     50.56 o 
  -1   2   5     1834.62     1748.74     86.45 o 
   0   2   5     3506.30     3506.10    154.45 o 
   1   2   5      457.45      459.05     16.58 o 
   2   2   5      209.88      223.76     12.12 o 
   3   2   5     2973.77     2941.22    128.17 o 
   4   2   5       39.72       54.85     11.55 o 
   5   2   5      586.31      602.72     31.38 o 
   6   2   5      919.30      898.52     44.19 o 
   7   2   5       68.75       50.69     18.60 o 
   8   2   5      175.89      162.13     24.08 o 
   9   2   5      121.75      119.28     24.99 o 
  10   2   5      351.53      357.40     35.00 o 
  11   2   5      146.77      122.40     36.34 o 
  12   2   5       18.45        6.76     34.32 o 
 -12   3   5        5.45        6.18     23.05 o 
 -11   3   5      108.90      122.32     35.10 o 
 -10   3   5      182.72      194.07     38.25 o 
  -9   3   5       24.86       39.97     26.86 o 
  -8   3   5      186.30      157.30     37.53 o 
  -7   3   5      149.90      155.35     26.33 o 
  -6   3   5       38.34       59.64     16.07 o 
  -5   3   5      260.54      247.00     33.53 o 
  -4   3   5      160.75      185.63     17.72 o 
  -3   3   5     1110.74     1169.12     39.06 o 
  -2   3   5       93.04       66.27     20.55 o 
  -1   3   5      961.58      898.55     48.44 o 
   0   3   5      374.04      371.32     26.98 o 
   1   3   5       99.88       76.19     16.13 o 
   2   3   5      523.75      505.81     20.81 o 
   3   3   5       91.81       85.92     12.88 o 
   4   3   5      668.97      754.35     44.69 o 
   5   3   5      438.53      476.41     28.89 o 
   6   3   5      133.90      146.07     19.46 o 
   7   3   5      428.86      452.53     31.64 o 
   8   3   5       30.85       62.56     24.38 o 
   9   3   5      145.96      176.90     27.92 o 
  10   3   5       42.28       28.16     25.14 o 
  11   3   5        3.88       23.88     37.49 o 
  12   3   5       44.85       -9.30     39.31 o 
 -11   4   5        2.99       39.83     50.85 o 
 -10   4   5       49.02       68.33     34.92 o 
  -9   4   5      117.47      109.26     30.78 o 
  -8   4   5      224.09      229.92     41.81 o 
  -7   4   5      135.48      146.16     23.29 o 
  -6   4   5      556.69      608.32     53.11 o 
  -5   4   5      659.42      665.71     42.77 o 
  -4   4   5      333.05      318.57     34.05 o 
  -3   4   5       11.81        5.20      8.87 o 
  -2   4   5     1332.72     1220.38     65.99 o 
  -1   4   5       24.25        7.10     18.18 o 
   0   4   5      127.59      125.30     37.39 o 
   1   4   5     1851.59     1763.13     82.93 o 
   2   4   5      169.81      196.80     22.67 o 
   3   4   5      390.00      386.51     24.49 o 
   4   4   5      325.14      355.57     25.44 o 
   5   4   5      645.14      684.92     36.14 o 
   6   4   5      110.40      107.05     19.81 o 
   7   4   5        8.57       22.41     18.86 o 
   8   4   5      435.62      447.53     45.62 o 
   9   4   5        2.72      -18.39     26.08 o 
  10   4   5       38.73       26.04     31.59 o 
  11   4   5       95.96      121.31     31.41 o 
 -10   5   5      232.76      172.24     39.36 o 
  -9   5   5       35.65       61.04     29.31 o 
  -8   5   5      227.08      187.10     34.21 o 
  -7   5   5       44.44       41.14     19.30 o 
  -6   5   5      154.69      140.73     22.95 o 
  -5   5   5      363.65      349.41     28.62 o 
  -4   5   5        1.51        3.60     12.62 o 
  -3   5   5      668.53      674.74     35.48 o 
  -2   5   5      259.75      264.61     33.44 o 
  -1   5   5      374.09      324.21     48.42 o 
   0   5   5      146.16      177.86     37.90 o 
   1   5   5       98.50      128.25     36.09 o 
   2   5   5      479.66      478.34     33.30 o 
   3   5   5       10.41      -16.06     16.06 o 
   4   5   5      367.93      409.27     35.24 o 
   5   5   5       95.55       99.47     20.22 o 
   6   5   5      138.83      169.30     23.35 o 
   7   5   5      137.03      136.83     33.78 o 
   8   5   5       32.09       25.10     22.69 o 
   9   5   5      110.43       79.92     32.44 o 
  10   5   5       71.77       43.29     34.35 o 
  -9   6   5       10.97       83.49     33.61 o 
  -8   6   5       28.53       53.10     28.01 o 
  -7   6   5      302.19      271.76     32.03 o 
  -6   6   5       51.63       28.57     20.20 o 
  -5   6   5        4.58        9.90     18.39 o 
  -4   6   5      343.51      306.65     34.70 o 
  -3   6   5       99.85       95.67     20.54 o 
  -2   6   5      143.58      151.13     20.02 o 
  -1   6   5      277.52      310.50     54.45 o 
   0   6   5      376.47      402.55     58.42 o 
   1   6   5       85.73       71.46     19.26 o 
   2   6   5       33.76       11.04     19.22 o 
   3   6   5      733.19      745.44     47.14 o 
   4   6   5       61.24       30.93     22.70 o 
   5   6   5       41.78       40.46     25.00 o 
   6   6   5      221.53      232.44     35.24 o 
   7   6   5       95.55       88.55     39.91 o 
   8   6   5        8.33      -18.87     25.68 o 
   9   6   5      144.03       45.06     48.02 o 
  -6   7   5      117.10       72.17     26.15 o 
  -5   7   5       18.21      -20.33     20.33 o 
  -4   7   5       21.96       29.90     33.02 o 
  -3   7   5      203.99      204.07     27.01 o 
  -2   7   5        0.56      -13.97     18.51 o 
  -1   7   5      216.82      163.99     24.51 o 
   0   7   5      103.42       65.77     20.43 o 
   1   7   5       89.56       78.99     32.71 o 
   2   7   5      207.30      192.78     29.61 o 
   3   7   5       26.93       14.82     40.02 o 
   4   7   5       49.48       35.33     26.06 o 
   5   7   5      164.41      165.00     32.67 o 
   6   7   5       56.41       44.47     29.79 o 
  -3   8   5       49.08        8.77     22.23 o 
  -2   8   5       94.51      100.22     72.80 o 
  -1   8   5       37.56       35.24     29.45 o 
   0   8   5        0.90       23.02     23.80 o 
   1   8   5      154.47      132.97     29.54 o 
   2   8   5       60.83       69.07     26.69 o 
   3   8   5       44.27       43.42     27.57 o 
  -5  -7   6       15.69       31.57     29.40 o 
  -4  -7   6       76.15       71.59     30.79 o 
  -3  -7   6      148.38      200.68     52.20 o 
  -2  -7   6       29.97        1.14     37.77 o 
  -1  -7   6      213.87      252.99     61.90 o 
   0  -7   6       62.75        5.81     49.89 o 
   1  -7   6      148.67       84.69     55.41 o 
   2  -7   6       91.69       88.64     51.31 o 
   3  -7   6       17.08       72.48     43.16 o 
   4  -7   6      109.65      115.34     46.34 o 
  -7  -6   6       83.57      104.41     39.14 o 
  -6  -6   6       85.27       79.47     26.22 o 
  -5  -6   6      493.71      545.14     42.77 o 
  -4  -6   6      109.99      117.68     21.99 o 
  -3  -6   6        0.18       13.23     33.78 o 
  -2  -6   6      439.35      493.14     69.85 o 
  -1  -6   6       64.48       49.70     34.11 o 
   0  -6   6      110.57      107.23     42.70 o 
   1  -6   6      301.46      310.41     61.22 o 
   2  -6   6      136.67       99.28     41.94 o 
   3  -6   6       92.80       98.04     39.86 o 
   4  -6   6       46.11       63.77     36.86 o 
   5  -6   6      319.46      348.05     62.62 o 
   6  -6   6        0.95       37.19     37.38 o 
   7  -6   6       21.89       83.08     40.42 o 
  -9  -5   6      103.97      103.98     43.37 o 
  -8  -5   6      161.39      100.44     39.05 o 
  -7  -5   6        1.11       14.19     21.78 o 
  -6  -5   6      254.23      295.10     34.24 o 
  -5  -5   6       53.82       53.32     19.27 o 
  -4  -5   6      199.69      186.48     43.02 o 
  -3  -5   6      303.54      292.66     52.21 o 
  -2  -5   6       45.40       54.52     31.57 o 
  -1  -5   6      529.05      564.70     65.02 o 
   0  -5   6        5.01      -13.31     20.76 o 
   1  -5   6      346.52      332.53     39.41 o 
   2  -5   6      138.17      213.49     42.66 o 
   3  -5   6       78.94       77.75     35.54 o 
   4  -5   6      300.23      372.94     59.29 o 
   5  -5   6       59.66       87.80     37.69 o 
   6  -5   6      206.93      248.81     52.00 o 
   7  -5   6      127.77      132.58     47.07 o 
   8  -5   6      141.10      214.44     51.30 o 
   9  -5   6       58.88       67.89     35.56 o 
 -10  -4   6      180.05      238.16     53.55 o 
  -9  -4   6       39.88       25.23     36.13 o 
  -8  -4   6       22.37       14.25     28.06 o 
  -7  -4   6      596.37      642.01     66.55 o 
  -6  -4   6       41.87       13.49     21.96 o 
  -5  -4   6      209.46      235.57     32.86 o 
  -4  -4   6      890.02      939.92     51.90 o 
  -3  -4   6      457.66      465.71     60.08 o 
  -2  -4   6      339.52      314.64     44.84 o 
  -1  -4   6      325.84      339.13     46.58 o 
   0  -4   6     1312.04     1261.86     72.15 o 
   1  -4   6      298.13      325.33     32.58 o 
   2  -4   6       15.61       16.37     23.34 o 
   3  -4   6     1086.71     1112.43     92.58 o 
   4  -4   6      192.59      224.60     41.52 o 
   5  -4   6      195.14      199.88     42.70 o 
   6  -4   6      503.23      645.22     69.57 o 
   7  -4   6      281.52      250.40     53.22 o 
   8  -4   6      107.01      163.23     48.52 o 
 -11  -3   6       36.67      -19.51     36.97 o 
 -10  -3   6       13.19       10.49     39.58 o 
  -9  -3   6       37.55       37.85     19.13 o 
  -8  -3   6      231.62      175.72     44.94 o 
  -7  -3   6       58.23       51.26     17.35 o 
  -6  -3   6      190.28      204.59     23.60 o 
  -5  -3   6       93.83      103.57     35.68 o 
  -4  -3   6      156.92      136.98     16.38 o 
  -3  -3   6      578.78      556.26     45.25 o 
  -2  -3   6       55.75       76.34     13.75 o 
  -1  -3   6     1356.33     1405.47     68.38 o 
   0  -3   6      212.15      215.61     16.84 o 
   1  -3   6     1248.97     1233.54     51.43 o 
   2  -3   6      858.71      913.21     47.53 o 
   3  -3   6      322.89      327.82     25.58 o 
   4  -3   6      771.39      830.83     48.53 o 
   5  -3   6      185.54      201.53     47.42 o 
   6  -3   6      299.91      326.82     37.39 o 
   7  -3   6      231.46      227.33     32.02 o 
 -12  -2   6      162.42       99.74     33.04 o 
 -11  -2   6        4.49      -20.25     20.25 o 
 -10  -2   6       10.56        8.41     21.04 o 
  -9  -2   6      299.49      314.35     34.29 o 
  -8  -2   6      208.17      222.45     27.38 o 
  -7  -2   6      410.93      456.70     46.74 o 
  -6  -2   6       30.14        1.17     18.87 o 
  -5  -2   6     1247.08     1236.43     49.13 o 
  -4  -2   6      225.47      217.71     19.43 o 
  -3  -2   6       96.70      130.27     19.66 o 
  -2  -2   6     2585.19     2322.95    139.95 o 
  -1  -2   6      345.08      283.27     28.84 o 
   0  -2   6     1291.33     1262.23     53.88 o 
   1  -2   6     1258.09     1198.67     56.58 o 
   2  -2   6     2078.82     2037.73     76.06 o 
   3  -2   6      492.25      517.93     28.44 o 
   4  -2   6      241.67      218.14     33.86 o 
   5  -2   6     3970.58     4059.68    261.88 o 
   6  -2   6      178.31      182.40     36.52 o 
   7  -2   6      198.38      193.04     39.55 o 
   8  -2   6      910.74      808.25     78.87 o 
   9  -2   6       13.10       -5.59     32.58 o 
  10  -2   6        9.79       12.84     35.00 o 
 -12  -1   6        4.77      -29.35     31.38 o 
 -11  -1   6      147.93       89.27     33.84 o 
 -10  -1   6       24.75        5.70     21.32 o 
  -9  -1   6      200.29      232.58     34.64 o 
  -8  -1   6      732.39      737.65     49.40 o 
  -7  -1   6       22.93       10.25     13.87 o 
  -6  -1   6      792.74      839.21     38.37 o 
  -5  -1   6       96.68       84.80     11.90 o 
  -4  -1   6     2014.27     1933.92     69.76 o 
  -3  -1   6     1391.08     1365.96     64.38 o 
  -2  -1   6     1031.85     1042.97     49.49 o 
  -1  -1   6     1395.04     1357.87     60.63 o 
   0  -1   6      773.67      821.56     60.51 o 
   1  -1   6      862.53      834.75     76.95 o 
   2  -1   6     1800.43     1749.13     66.21 o 
   3  -1   6      215.73      274.74     44.40 o 
   4  -1   6      952.60      966.28     89.59 o 
   5  -1   6      202.63      247.62     26.20 o 
   6  -1   6      544.93      534.76     38.71 o 
   7  -1   6      113.07      113.78     40.98 o 
   8  -1   6      103.73      117.82     43.65 o 
   9  -1   6      456.86      495.86     69.86 o 
  10  -1   6       35.79       50.99     47.05 o 
  11  -1   6      158.75      107.68     51.93 o 
  12  -1   6      123.96       87.03     49.39 o 
 -13   0   6       15.51       17.55     37.00 o 
 -12   0   6      209.14      132.18     39.47 o 
 -11   0   6      288.27      253.24     48.49 o 
 -10   0   6      742.43      819.62     75.19 o 
  -9   0   6       40.90       10.73     15.82 o 
  -8   0   6        1.29       14.77     13.06 o 
  -7   0   6     1328.62     1430.74     58.97 o 
  -6   0   6       21.12        4.02      9.66 o 
  -5   0   6       44.30       38.37      9.40 o 
  -4   0   6     4379.16     4520.29    156.16 o 
  -3   0   6      659.29      614.65     33.22 o 
  -2   0   6      301.18      262.11     19.64 o 
  -1   0   6       75.92       81.96     14.73 o 
   0   0   6     4550.74     4768.98    270.28 o 
   1   0   6      216.65      281.28     26.99 o 
   2   0   6      643.72      668.09     48.69 o 
   3   0   6     1294.20     1142.37     44.28 o 
   4   0   6      512.39      512.36     26.76 o 
   5   0   6      634.93      609.73     31.78 o 
   6   0   6      953.41      984.15     44.87 o 
   7   0   6      266.43      259.18     23.59 o 
   8   0   6      674.62      655.31     49.68 o 
   9   0   6      229.43      217.44     30.55 o 
  10   0   6      339.60      309.26     64.34 o 
  11   0   6       12.63        4.79     52.86 o 
  12   0   6        4.44       -8.15     53.77 o 
 -12   1   6        5.22        2.71     36.53 o 
 -11   1   6      130.31      138.09     40.34 o 
 -10   1   6       15.29        8.50     17.53 o 
  -9   1   6      257.79      281.44     21.98 o 
  -8   1   6      600.28      632.01     61.23 o 
  -7   1   6       26.01       31.57     11.21 o 
  -6   1   6      803.84      830.46     34.27 o 
  -5   1   6      101.92      121.32     21.30 o 
  -4   1   6     1853.72     1865.54     62.04 o 
  -3   1   6     1468.93     1448.94     55.37 o 
  -2   1   6     1086.69     1086.18     55.81 o 
  -1   1   6     1351.30     1321.59     50.77 o 
   0   1   6      846.16      925.01     44.06 o 
   1   1   6     1166.90      795.62     50.94 o 
   2   1   6     1883.84     1898.00     65.93 o 
   3   1   6      167.99      189.71     15.52 o 
   4   1   6      937.50      901.54     60.72 o 
   5   1   6      160.37      191.76     19.41 o 
   6   1   6      453.05      457.03     30.68 o 
   7   1   6      215.25      206.33     22.90 o 
   8   1   6      115.52      116.64     21.81 o 
   9   1   6      528.98      537.87     38.09 o 
  10   1   6       40.99       45.14     29.54 o 
  11   1   6      176.90      134.84     34.01 o 
  12   1   6       97.06       96.46     34.29 o 
 -12   2   6      159.14       97.03     42.75 o 
 -11   2   6        1.87       20.79     31.20 o 
 -10   2   6        7.01       45.29     24.12 o 
  -9   2   6      319.91      318.36     37.45 o 
  -8   2   6      147.15      144.87     58.73 o 
  -7   2   6      313.51      302.57     45.44 o 
  -6   2   6       43.79       27.61     15.66 o 
  -5   2   6     1225.07     1219.20     46.00 o 
  -4   2   6      166.53      178.62     22.23 o 
  -3   2   6      175.42      189.64     11.46 o 
  -2   2   6     2515.90     2473.68     74.91 o 
  -1   2   6      329.77      331.85     14.28 o 
   0   2   6      952.10      991.58     42.52 o 
   1   2   6     1225.37     1173.89     41.33 o 
   2   2   6     2121.71     2053.87     61.92 o 
   3   2   6      727.10      365.53    253.37 o 
   4   2   6      240.36      251.34     19.39 o 
   5   2   6     4198.78     4221.26    143.40 o 
   6   2   6      190.99      194.68     24.91 o 
   7   2   6      139.76      162.09     22.12 o 
   8   2   6      906.55      863.75     46.50 o 
   9   2   6       11.62        1.83     20.54 o 
  10   2   6       32.70       44.64     24.99 o 
  11   2   6      137.62      128.31     38.35 o 
  12   2   6       77.93       88.61     38.08 o 
 -12   3   6       21.99       17.29     31.16 o 
 -11   3   6       36.50       17.62     31.24 o 
 -10   3   6        8.30        2.92     28.70 o 
  -9   3   6       47.32        5.40     24.62 o 
  -8   3   6      250.85      287.67     35.25 o 
  -7   3   6       66.96       67.49     22.77 o 
  -6   3   6      284.05      329.35     46.31 o 
  -5   3   6      132.72      126.88     17.24 o 
  -4   3   6      129.93      117.71     15.50 o 
  -3   3   6      624.98      620.96     24.71 o 
  -2   3   6       41.24       29.81     20.10 o 
  -1   3   6     1468.49     1450.21     78.82 o 
   0   3   6      228.22      227.89     24.61 o 
   1   3   6     1228.69     1293.38     64.28 o 
   2   3   6      853.69      819.16     29.39 o 
   3   3   6      245.96      253.25     19.91 o 
   4   3   6      685.65      695.50     35.26 o 
   5   3   6      180.49      205.94     46.28 o 
   6   3   6      310.48      337.76     27.71 o 
   7   3   6      236.42      282.61     33.75 o 
   8   3   6      137.27      185.63     30.05 o 
   9   3   6      397.74      373.90     40.05 o 
  10   3   6        7.81       27.68     24.65 o 
  11   3   6      118.21       77.66     37.45 o 
  12   3   6       38.91       74.77     51.88 o 
 -11   4   6       34.78       27.16     32.99 o 
 -10   4   6      203.25      175.25     80.36 o 
  -9   4   6       26.50       23.37     29.33 o 
  -8   4   6       33.12       12.90     24.56 o 
  -7   4   6      607.10      697.18     65.65 o 
  -6   4   6       29.54       33.62     16.69 o 
  -5   4   6      210.46      248.19     24.08 o 
  -4   4   6      886.01      855.18     41.53 o 
  -3   4   6      496.04      554.93     34.14 o 
  -2   4   6      292.89      286.00     33.36 o 
  -1   4   6      342.13      370.38     34.88 o 
   0   4   6     1308.18     1268.27     66.59 o 
   1   4   6      247.65      254.13     29.33 o 
   2   4   6       38.43       53.37     12.53 o 
   3   4   6     1076.14     1056.31     45.58 o 
   4   4   6      200.91      188.41     20.49 o 
   5   4   6      127.67      157.95     26.87 o 
   6   4   6      442.33      437.44     32.44 o 
   7   4   6      275.85      253.29     26.74 o 
   8   4   6       84.68       97.58     29.25 o 
   9   4   6       47.82       83.37     30.57 o 
  10   4   6      171.24      177.98     37.18 o 
  11   4   6        6.74        4.92     32.55 o 
 -10   5   6       97.32       84.56     34.54 o 
  -9   5   6      115.30      100.11     32.38 o 
  -8   5   6      144.13      135.33     31.68 o 
  -7   5   6        0.90       13.49     20.04 o 
  -6   5   6      292.03      245.48     28.02 o 
  -5   5   6       27.74       10.75     16.38 o 
  -4   5   6      175.93      192.52     24.90 o 
  -3   5   6      341.47      369.38     35.04 o 
  -2   5   6       50.08       44.57     28.12 o 
  -1   5   6      503.65      495.15     42.92 o 
   0   5   6       16.55      -21.45     21.45 o 
   1   5   6      403.70      385.68     36.90 o 
   2   5   6       80.81       75.71     31.55 o 
   3   5   6       79.08      123.15     18.48 o 
   4   5   6      347.13      360.50     30.77 o 
   5   5   6       49.88       60.03     21.62 o 
   6   5   6      173.54      177.98     25.19 o 
   7   5   6      193.97      178.90     39.74 o 
   8   5   6      140.00      151.91     33.93 o 
   9   5   6       36.33       -8.38     29.02 o 
  10   5   6       20.93       34.11     66.85 o 
  -8   6   6       96.40      120.14     31.54 o 
  -7   6   6       73.14       40.16     25.26 o 
  -6   6   6       99.89       79.85     23.82 o 
  -5   6   6      499.39      405.49     33.37 o 
  -4   6   6       69.43       47.06     26.68 o 
  -3   6   6        3.48      -13.02     13.58 o 
  -2   6   6      471.09      516.67     71.51 o 
  -1   6   6       54.13       21.48     36.43 o 
   0   6   6      131.56       43.31     35.74 o 
   1   6   6      293.59      351.89     57.47 o 
   2   6   6      122.72      151.08     23.40 o 
   3   6   6       99.83      105.19     24.03 o 
   4   6   6       46.29       16.39     31.28 o 
   5   6   6      299.15      311.44     70.72 o 
   6   6   6        2.39        7.14     21.70 o 
   7   6   6       34.01       52.70     25.12 o 
   8   6   6      117.20      146.69     36.34 o 
  -6   7   6       33.34       48.71     24.47 o 
  -5   7   6       20.72        7.69     22.07 o 
  -4   7   6       77.76      113.41     23.46 o 
  -3   7   6      108.59       83.62     21.94 o 
  -2   7   6       19.37      -15.69     47.02 o 
  -1   7   6      244.08      360.55     66.62 o 
   0   7   6       49.32       13.57     45.14 o 
   1   7   6      142.22      174.68     26.99 o 
   2   7   6      107.17      100.01     25.00 o 
   3   7   6       22.52       53.76     23.96 o 
   4   7   6      123.97      147.60     30.31 o 
   5   7   6        5.17       18.70     29.48 o 
   6   7   6       61.08       47.06     30.03 o 
  -2   8   6       17.56      -11.16     33.07 o 
  -1   8   6       27.10       -5.87     53.40 o 
   0   8   6       78.18       36.18     51.34 o 
   1   8   6        6.28        7.42     23.58 o 
   2   8   6        7.97       31.66     25.40 o 
  -5  -7   7       48.16       25.53     30.57 o 
  -4  -7   7       40.90       67.59     28.57 o 
  -3  -7   7       10.15       44.98     41.74 o 
  -2  -7   7       29.29       61.76     43.47 o 
  -1  -7   7      125.72      111.83     52.65 o 
   0  -7   7       37.59      -50.01     50.01 o 
   2  -7   7       30.83      -39.80     39.80 o 
   3  -7   7      134.79      160.99     53.43 o 
  -7  -6   7       42.08       35.10     34.11 o 
  -6  -6   7       48.67       74.56     25.25 o 
  -5  -6   7      161.54      182.12     27.84 o 
  -4  -6   7       14.17       19.72     37.07 o 
  -3  -6   7      312.81      380.98     61.87 o 
  -2  -6   7       93.79      118.26     40.80 o 
  -1  -6   7        6.05       27.41     34.05 o 
   0  -6   7      359.34      375.30     64.17 o 
   1  -6   7       46.36        5.84     41.27 o 
   2  -6   7       71.45       65.77     42.27 o 
   3  -6   7      240.02      216.05     49.68 o 
   4  -6   7       34.96       26.26     34.80 o 
   5  -6   7       47.81       75.34     41.46 o 
   6  -6   7        7.13       54.24     34.06 o 
   7  -6   7      135.25      125.62     36.18 o 
  -9  -5   7      114.36      160.41     46.02 o 
  -8  -5   7       25.60        8.05     25.46 o 
  -7  -5   7      132.08      139.20     29.82 o 
  -6  -5   7      294.22      339.43     42.73 o 
  -5  -5   7        0.31        6.99     15.73 o 
  -4  -5   7      325.95      396.99     52.31 o 
  -3  -5   7      275.21      278.82     49.20 o 
  -2  -5   7      152.15      179.07     40.98 o 
  -1  -5   7      497.16      501.60     62.13 o 
   0  -5   7       42.11       40.51     32.44 o 
   1  -5   7      469.67      471.15     46.13 o 
   2  -5   7       92.71      116.99     37.50 o 
   3  -5   7      197.59      223.99     45.55 o 
   4  -5   7      346.45      397.64     58.01 o 
   5  -5   7        3.34        4.34     30.35 o 
   6  -5   7      117.18      136.81     38.53 o 
   7  -5   7      306.12      229.71     51.45 o 
 -10  -4   7       57.73       52.66     39.95 o 
  -9  -4   7       72.36      133.91     42.72 o 
  -8  -4   7      187.86      256.13     47.31 o 
  -7  -4   7      115.30      152.24     35.62 o 
  -6  -4   7       17.05        2.62     21.91 o 
  -5  -4   7      846.78      945.71     72.94 o 
  -4  -4   7       65.44       68.91     15.70 o 
  -3  -4   7      199.32      239.25     40.93 o 
  -2  -4   7      453.08      477.53     55.29 o 
  -1  -4   7      315.21      350.46     47.09 o 
   0  -4   7      484.64      472.32     54.14 o 
   1  -4   7      565.27      590.27     45.42 o 
   2  -4   7      469.85      392.76     55.02 o 
   3  -4   7      334.41      378.33     51.67 o 
   4  -4   7       44.08       19.93     24.99 o 
   5  -4   7      260.74      305.22     50.67 o 
   6  -4   7      262.82      284.01     51.87 o 
   7  -4   7      305.44      317.11     53.95 o 
   8  -4   7      103.90       87.83     37.26 o 
 -11  -3   7       82.90       55.72     43.60 o 
 -10  -3   7        7.11       20.11     21.73 o 
  -9  -3   7      212.70      198.06     67.20 o 
  -8  -3   7      144.07      140.68     23.73 o 
  -7  -3   7      121.85      131.07     35.88 o 
  -6  -3   7      672.06      646.29     41.82 o 
  -5  -3   7      151.14      168.06     19.84 o 
  -4  -3   7     1278.51     1267.87     58.42 o 
  -3  -3   7      472.90      491.27     45.40 o 
  -2  -3   7      438.94      424.08     30.42 o 
  -1  -3   7     1154.37     1154.64     56.99 o 
   0  -3   7      154.75      144.98     17.38 o 
   1  -3   7     1581.60     1627.94     67.77 o 
   2  -3   7      597.56      614.74     39.83 o 
   3  -3   7     2867.94     3017.33    133.20 o 
   4  -3   7     1442.09     1550.11     75.84 o 
   5  -3   7       37.13       40.93     16.99 o 
   6  -3   7     1062.19     1173.98     64.43 o 
   7  -3   7      163.19      129.60     30.84 o 
 -12  -2   7       17.98       40.02     32.35 o 
 -11  -2   7       11.35        7.16     23.42 o 
 -10  -2   7      247.93      272.57     42.60 o 
  -9  -2   7       13.78       -0.01     21.53 o 
  -8  -2   7       15.30        7.38     18.98 o 
  -7  -2   7      352.73      329.22     31.23 o 
  -6  -2   7      133.08      164.54     30.42 o 
  -5  -2   7      272.71      258.86     23.49 o 
  -4  -2   7      143.58      132.28     13.72 o 
  -3  -2   7     1167.79     1167.61     82.44 o 
  -2  -2   7      460.54      431.46     28.07 o 
  -1  -2   7      395.54      324.25     34.72 o 
   0  -2   7     3437.22     3414.83    152.50 o 
   1  -2   7       12.43        5.57      7.19 o 
   2  -2   7      410.35      376.05     39.69 o 
   4  -2   7      210.64      179.55     21.65 o 
   5  -2   7      392.05      445.80     54.47 o 
   6  -2   7       68.48       60.89     31.36 o 
   7  -2   7     1141.14     1030.57     90.59 o 
   8  -2   7       23.08       27.80     35.16 o 
   9  -2   7       54.29       19.12     36.69 o 
  10  -2   7      243.37      239.52     49.93 o 
  11  -2   7       39.11        5.69     37.35 o 
 -12  -1   7       67.81       32.89     35.65 o 
 -11  -1   7       57.16       64.52     35.61 o 
 -10  -1   7       34.88       56.00     25.26 o 
  -9  -1   7      508.74      564.70     62.87 o 
  -8  -1   7      140.60      165.39     20.66 o 
  -7  -1   7      257.28      289.31     23.73 o 
  -6  -1   7     1798.69     1840.95     70.26 o 
  -5  -1   7      162.54      155.14     15.82 o 
  -4  -1   7      489.78      505.52     33.54 o 
  -3  -1   7      471.41      491.67     28.82 o 
  -2  -1   7     1372.52     1321.74     57.39 o 
  -1  -1   7      787.94      791.26     41.01 o 
   0  -1   7      458.80      501.01     29.67 o 
   1  -1   7      624.70      568.01     32.31 o 
   2  -1   7      182.14      188.57     14.97 o 
   3  -1   7     1362.52     1417.02     70.98 o 
   4  -1   7     1272.53     1330.43     66.09 o 
   5  -1   7       43.60       17.98     16.50 o 
   6  -1   7     1577.52     1568.62     80.74 o 
   7  -1   7      402.69      438.73     58.34 o 
   8  -1   7      245.05      266.73     52.26 o 
   9  -1   7      221.98      290.51     56.21 o 
  10  -1   7       19.91       26.07     48.85 o 
  11  -1   7      134.48      148.84     54.90 o 
  12  -1   7       60.13       24.98     48.69 o 
 -12   0   7        3.18       22.90     38.50 o 
 -11   0   7        3.29       30.67     36.78 o 
 -10   0   7      332.63      329.58     50.06 o 
  -9   0   7      170.83      183.08     19.42 o 
  -8   0   7      295.54      310.74     25.96 o 
  -7   0   7       24.81       31.80     13.11 o 
  -6   0   7      645.13      617.52     31.56 o 
  -5   0   7      942.31      924.22     40.10 o 
  -4   0   7      120.06      116.64     12.30 o 
  -3   0   7      945.38      916.58     37.38 o 
  -2   0   7     3476.46     3484.11    148.73 o 
  -1   0   7      640.33      623.70     45.00 o 
   0   0   7     1876.39     1816.91    110.41 o 
   1   0   7      829.74      801.49     55.39 o 
   2   0   7     2030.08     1908.16     85.01 o 
   3   0   7      953.73     1058.78     53.51 o 
   4   0   7       18.61       26.06     15.84 o 
   5   0   7      653.94      558.45     30.23 o 
   6   0   7        1.54        3.11     13.28 o 
   7   0   7      127.57      111.54     18.29 o 
   8   0   7       99.81       74.89     34.93 o 
   9   0   7       94.64       75.75     48.18 o 
  10   0   7      135.04      111.82     53.95 o 
  11   0   7        0.69      -43.80     51.25 o 
  12   0   7      137.99      204.95     66.03 o 
 -12   1   7       48.30       45.20     40.32 o 
 -11   1   7       77.47       59.39     35.92 o 
 -10   1   7       34.60       37.71     36.67 o 
  -9   1   7      456.66      502.17     40.89 o 
  -8   1   7      199.49      204.11     21.52 o 
  -7   1   7      306.86      321.68     21.27 o 
  -6   1   7     1663.31     1776.49     71.83 o 
  -5   1   7      159.92      145.56     17.07 o 
  -4   1   7      487.03      467.38     26.28 o 
  -3   1   7      473.90      467.67     41.52 o 
  -2   1   7     1121.11      746.65    226.52 o 
  -1   1   7      777.58      399.33    228.80 o 
   0   1   7      479.41      271.85    159.69 o 
   1   1   7      458.47      110.32    231.59 o 
   2   1   7      231.38      264.25     17.20 o 
   3   1   7     1518.07     1573.28     57.40 o 
   4   1   7     1170.42     1153.89     61.78 o 
   5   1   7       36.09       42.03     15.16 o 
   6   1   7     1632.75     1557.06     63.27 o 
   7   1   7      327.81      348.85     29.40 o 
   8   1   7      204.72      231.89     26.12 o 
   9   1   7      277.58      276.00     29.98 o 
  10   1   7       33.75       24.50     30.46 o 
  11   1   7      121.26      127.51     35.01 o 
  12   1   7       65.74       97.11     61.91 o 
 -12   2   7       13.67       59.34     39.48 o 
 -11   2   7       16.17       42.05     22.99 o 
 -10   2   7      235.76      236.31     39.43 o 
  -9   2   7        8.46       19.42     23.12 o 
  -8   2   7       29.16        9.39     20.20 o 
  -7   2   7      375.74      369.34     40.92 o 
  -6   2   7      118.14      148.78     24.15 o 
  -5   2   7      238.46      221.88     20.36 o 
  -4   2   7      126.98      119.25     32.80 o 
  -3   2   7     1336.91     1255.99     75.11 o 
  -2   2   7      549.20      543.95     23.57 o 
  -1   2   7      497.75      522.15     32.46 o 
   0   2   7     3552.56     3427.81    102.05 o 
   1   2   7       22.17       28.20      6.68 o 
   2   2   7      480.78      429.34     36.33 o 
   4   2   7      207.12      197.82     18.51 o 
   5   2   7      690.67      631.02     40.21 o 
   6   2   7       64.97       89.31     20.69 o 
   7   2   7     1179.27     1123.80     62.06 o 
   8   2   7       45.67       60.70     21.29 o 
   9   2   7       48.87       16.40     20.84 o 
  10   2   7      199.31      227.23     31.49 o 
  11   2   7       41.58       33.63     59.38 o 
  12   2   7       22.02       23.65     36.16 o 
 -11   3   7       78.38       55.93     33.62 o 
 -10   3   7       10.69       10.22     28.48 o 
  -9   3   7      239.28      301.43     39.75 o 
  -8   3   7      122.47      131.46     28.76 o 
  -7   3   7      105.52      110.93     25.83 o 
  -6   3   7      769.78      829.05    136.63 o 
  -5   3   7      148.04      127.79     21.02 o 
  -4   3   7     1099.15     1122.83     51.47 o 
  -3   3   7      603.86      618.57     34.16 o 
  -2   3   7      446.31      419.82     37.47 o 
  -1   3   7     1036.33     1000.53     59.30 o 
   0   3   7      136.43      166.58     24.34 o 
   1   3   7     1874.84     1906.26     85.30 o 
   2   3   7      479.83      463.29     25.72 o 
   3   3   7     2679.65     2611.94     96.15 o 
   4   3   7     1383.86     1372.57     56.54 o 
   5   3   7       34.08       32.72     15.06 o 
   6   3   7      969.07      972.73     85.05 o 
   7   3   7      165.10      171.65     27.86 o 
   8   3   7      277.45      330.18     61.98 o 
   9   3   7      204.63      191.17     34.32 o 
  10   3   7       35.23       40.62     26.65 o 
  11   3   7      153.04      140.55     40.37 o 
 -11   4   7       39.92       16.37     65.68 o 
 -10   4   7       44.09       29.43     31.26 o 
  -9   4   7       79.11      101.60     31.64 o 
  -8   4   7      216.61      207.49     34.78 o 
  -7   4   7       95.03       74.29     22.60 o 
  -6   4   7       32.40       27.77     18.66 o 
  -5   4   7      867.51      924.23     46.03 o 
  -4   4   7       52.90       55.63     13.96 o 
  -3   4   7      215.41      207.99     19.26 o 
  -2   4   7      472.26      519.86     44.46 o 
  -1   4   7      290.57      314.11     53.53 o 
   0   4   7      320.72      374.47     35.83 o 
   1   4   7      600.28      615.73     43.89 o 
   2   4   7      477.62      474.84     45.28 o 
   3   4   7      304.77      341.13     24.55 o 
   4   4   7       24.30       23.43     15.19 o 
   5   4   7      367.49      363.37     28.00 o 
   6   4   7      267.95      300.65     27.67 o 
   7   4   7      198.42      169.30     30.37 o 
   8   4   7       94.73       82.47     47.67 o 
   9   4   7      124.94      117.77     33.77 o 
  10   4   7       60.32       15.69     40.35 o 
  -9   5   7       86.77       98.70     47.36 o 
  -8   5   7       38.25       79.37     28.40 o 
  -7   5   7      153.90      212.11     32.64 o 
  -6   5   7      223.37      272.12     33.38 o 
  -5   5   7        0.22        7.79     14.97 o 
  -4   5   7      377.34      380.92     27.48 o 
  -3   5   7      219.49      208.74     38.56 o 
  -2   5   7      150.02      138.49     33.52 o 
  -1   5   7      500.06      470.72     44.30 o 
   0   5   7       50.17       75.56     31.80 o 
   1   5   7      447.92      501.23     43.86 o 
   2   5   7      145.25      132.91     17.70 o 
   3   5   7      199.69      199.10     21.46 o 
   4   5   7      286.94      322.07     27.53 o 
   5   5   7        0.61       22.87     18.12 o 
   6   5   7      128.85      128.23     26.95 o 
   7   5   7      288.45      242.00     64.66 o 
   8   5   7       70.84       35.74     45.59 o 
   9   5   7      109.56       47.92     32.72 o 
  -8   6   7       25.78       13.48     52.10 o 
  -7   6   7       64.20       39.18     26.41 o 
  -6   6   7       36.43       46.53     23.13 o 
  -5   6   7      154.63      160.24     23.98 o 
  -4   6   7       26.82       21.48     19.35 o 
  -3   6   7      322.67      305.87     45.96 o 
  -2   6   7       68.24       22.70     33.59 o 
  -1   6   7        4.88        2.82     29.54 o 
   0   6   7      369.93      379.99     99.26 o 
   1   6   7       36.49       48.75     30.44 o 
   2   6   7      106.62       84.41     18.75 o 
   3   6   7      208.76      197.84     24.22 o 
   4   6   7       53.20       49.63     20.31 o 
   5   6   7       76.53       41.39     21.59 o 
   6   6   7        7.70      -15.84     21.42 o 
   7   6   7      140.61       91.12     31.76 o 
   8   6   7       42.51       11.06     33.43 o 
  -6   7   7       50.35       64.88     60.22 o 
  -5   7   7       51.94       61.33     43.04 o 
  -4   7   7       43.51       61.89     20.20 o 
  -3   7   7       15.46      125.81     56.60 o 
  -2   7   7       47.31       46.38     55.21 o 
  -1   7   7       83.03       90.32     51.38 o 
   0   7   7       30.33       47.40     46.89 o 
   1   7   7      193.39      178.53     56.61 o 
   2   7   7       18.84       10.93     32.89 o 
   3   7   7      106.76      138.68     27.12 o 
   4   7   7      131.92      127.95     29.95 o 
   5   7   7       28.80       85.61     36.46 o 
   2  -7   8        6.30      -43.76     43.76 o 
   3  -7   8       90.62       20.18     44.09 o 
  -7  -6   8       47.35       38.38     36.64 o 
  -6  -6   8       11.08        2.95     22.18 o 
  -5  -6   8      103.64      143.76     27.18 o 
  -4  -6   8        3.69       17.74     35.82 o 
  -3  -6   8      204.71      236.21     53.16 o 
  -2  -6   8       12.47        9.43     33.31 o 
   2  -6   8      264.92      276.71     58.82 o 
   3  -6   8       38.09       20.24     35.11 o 
   4  -6   8      130.30      113.05     40.99 o 
  -8  -5   8       70.68       66.68     40.51 o 
  -7  -5   8      280.39      253.06     67.07 o 
  -6  -5   8       15.12       -2.49     19.37 o 
  -5  -5   8      187.44      190.62     34.28 o 
  -4  -5   8      523.04      556.19     38.02 o 
  -3  -5   8      111.22       92.61     36.52 o 
  -2  -5   8      296.86      347.06     53.32 o 
  -1  -5   8     1009.47     1046.84     93.95 o 
   0  -5   8       29.37      -17.65     30.26 o 
   1  -5   8      567.33      469.14     67.47 o 
   2  -5   8      174.65      144.32     41.50 o 
   3  -5   8      252.39      301.95     48.90 o 
   4  -5   8      113.76      139.11     40.29 o 
   5  -5   8       32.40       59.31     30.44 o 
 -10  -4   8       54.38       66.90     42.02 o 
  -9  -4   8       32.41       33.38     36.93 o 
  -8  -4   8      244.34      290.86     49.90 o 
  -7  -4   8       22.01       25.52     25.96 o 
  -6  -4   8      146.47      194.25     35.13 o 
  -5  -4   8      304.86      302.96     27.81 o 
  -4  -4   8       10.37       15.94     10.91 o 
  -3  -4   8      544.58      576.67     35.87 o 
  -2  -4   8       27.71       32.46     13.69 o 
  -1  -4   8      703.70      743.75     43.93 o 
   0  -4   8       93.16      117.66     17.22 o 
   1  -4   8      979.52      988.20     52.11 o 
   2  -4   8      664.37      705.42     66.20 o 
   3  -4   8      263.58      283.20     44.92 o 
   4  -4   8      492.33      490.99     56.41 o 
   5  -4   8      655.00      689.73     70.24 o 
 -11  -3   8       45.56       95.44     44.81 o 
 -10  -3   8       65.23       45.12     23.77 o 
  -9  -3   8      256.20      181.10     44.56 o 
  -8  -3   8       12.04       15.37     18.75 o 
  -7  -3   8      261.54      285.97     29.50 o 
  -6  -3   8      268.38      279.88     26.85 o 
  -5  -3   8      115.58      111.02     18.52 o 
  -4  -3   8      578.66      581.80     37.60 o 
  -3  -3   8      299.11      300.26     19.99 o 
  -2  -3   8     2006.25     1854.60    151.75 o 
  -1  -3   8      701.78      744.80     44.37 o 
   0  -3   8      365.21      390.26     31.13 o 
   1  -3   8      604.87      558.15     37.27 o 
   2  -3   8       61.17       68.40     16.05 o 
   3  -3   8     1060.06     1091.37     61.78 o 
   4  -3   8      529.67      538.60     37.22 o 
   5  -3   8      954.63      935.38     54.83 o 
   6  -3   8      324.35      384.43     48.79 o 
   7  -3   8       41.16       43.65     29.98 o 
   8  -3   8      194.71      207.80     38.90 o 
 -12  -2   8       14.04       -4.50     31.50 o 
 -11  -2   8       63.99       55.98     25.39 o 
 -10  -2   8      201.22      178.30     31.42 o 
  -9  -2   8       19.09       14.45     22.03 o 
  -8  -2   8      477.59      497.90     40.39 o 
  -7  -2   8      131.62      134.19     22.51 o 
  -6  -2   8      201.82      217.97     25.00 o 
  -5  -2   8      671.50      716.01     43.04 o 
  -4  -2   8       64.52       83.85     14.38 o 
  -3  -2   8      588.46      612.32     28.92 o 
  -2  -2   8       96.35      110.88     18.22 o 
  -1  -2   8      253.15      238.99     22.50 o 
   0  -2   8      649.02      617.70     28.28 o 
   1  -2   8      659.08      605.96     30.09 o 
   2  -2   8     2427.72     2322.56     86.44 o 
   3  -2   8      123.86      147.43     15.60 o 
   4  -2   8     1188.43     1229.32     63.61 o 
   5  -2   8      352.51      336.70     47.02 o 
   6  -2   8       79.84       57.33     34.23 o 
   7  -2   8      426.51      453.76     60.71 o 
   8  -2   8       73.86       40.46     39.46 o 
   9  -2   8      377.07      365.14     59.58 o 
  10  -2   8      204.96      170.47     47.46 o 
  11  -2   8       17.80       90.60     44.71 o 
 -12  -1   8      120.16       28.66     34.59 o 
 -11  -1   8      118.16      105.12     40.22 o 
 -10  -1   8       78.75       70.33     27.47 o 
  -9  -1   8      115.71      144.08     31.73 o 
  -8  -1   8        7.39       39.82     19.53 o 
  -7  -1   8      267.03      264.47     28.14 o 
  -6  -1   8      499.74      508.54     30.86 o 
  -5  -1   8      286.17      275.24     21.42 o 
  -4  -1   8     1396.35     1354.43     50.98 o 
  -3  -1   8       74.33       40.41     24.52 o 
  -2  -1   8     1487.39     1353.06     67.22 o 
  -1  -1   8     1080.22     1075.04     50.58 o 
   0  -1   8      456.84      437.33     28.99 o 
   1  -1   8     1939.15     2027.71     90.45 o 
   2  -1   8      557.13      494.07     34.02 o 
   3  -1   8      763.26      744.05     34.18 o 
   4  -1   8      672.65      668.41     43.46 o 
   5  -1   8      307.65      302.07     32.27 o 
   6  -1   8      590.47      706.79     48.48 o 
   7  -1   8       60.77      100.14     40.75 o 
   8  -1   8      367.03      386.83     62.74 o 
   9  -1   8       64.59       52.58     45.14 o 
  10  -1   8      104.64      119.26     54.49 o 
  11  -1   8       88.56      143.65     56.59 o 
  12  -1   8        4.44       72.60     52.16 o 
 -12   0   8       86.64       45.70     40.59 o 
 -11   0   8      152.88       82.49     38.92 o 
 -10   0   8       21.82       26.85     32.17 o 
  -9   0   8       28.08       16.09     16.20 o 
  -8   0   8      559.28      622.83     36.22 o 
  -7   0   8      225.22      206.84     26.19 o 
  -6   0   8      337.34      314.27     23.10 o 
  -5   0   8      471.31      445.30     25.97 o 
  -4   0   8      265.62      272.35     19.10 o 
  -3   0   8     1193.66     1229.50     48.49 o 
  -2   0   8      333.08      342.04     20.49 o 
  -1   0   8      276.28      310.98     32.82 o 
   0   0   8     1584.12     1581.15     99.27 o 
   1   0   8      167.93      268.14     33.62 o 
   2   0   8     1118.28     1120.92     55.72 o 
   3   0   8      101.52      108.92     18.01 o 
   4   0   8     1138.14     1090.88     57.74 o 
   5   0   8      407.33      427.68     36.06 o 
   6   0   8       59.38       57.77     26.01 o 
   7   0   8      699.39      718.07     49.75 o 
   8   0   8       17.10       48.99     43.01 o 
   9   0   8      192.30      206.46     56.70 o 
  10   0   8      102.83      158.98     58.78 o 
  11   0   8      170.44      136.78     61.87 o 
  12   0   8       49.48       41.40     56.89 o 
 -12   1   8      137.38      136.45     45.59 o 
 -11   1   8      103.04       82.54     38.24 o 
 -10   1   8       58.38       63.86     30.27 o 
  -9   1   8      172.32      151.74     25.61 o 
  -8   1   8        4.83       11.68     16.05 o 
  -7   1   8      185.55      173.42     33.07 o 
  -6   1   8      620.83      663.64     33.67 o 
  -5   1   8      349.62      342.90     25.62 o 
  -4   1   8     1197.49     1137.59     51.17 o 
  -3   1   8       85.57       95.66     12.96 o 
  -2   1   8     1649.79     1605.81     74.13 o 
  -1   1   8      922.05      716.40    150.49 o 
   0   1   8      411.12      486.75     45.91 o 
   1   1   8     2039.43     2036.96     90.49 o 
   2   1   8      566.06      562.25     33.98 o 
   3   1   8      701.71      685.03     43.97 o 
   4   1   8      727.43      672.31     40.73 o 
   5   1   8      408.48      386.91     26.71 o 
   6   1   8      579.38      622.36     36.73 o 
   7   1   8       50.57       42.60     18.17 o 
   8   1   8      438.91      472.51     34.57 o 
   9   1   8       58.91       49.74     25.15 o 
  10   1   8       78.65       58.95     31.61 o 
  11   1   8      117.97       20.66     54.05 o 
  12   1   8        7.25       81.82     59.84 o 
 -12   2   8       20.26       52.18     37.98 o 
 -11   2   8       68.43       62.16     37.59 o 
 -10   2   8      208.32      203.91     32.58 o 
  -9   2   8       20.16       32.75     25.78 o 
  -8   2   8      463.53      442.86     67.88 o 
  -7   2   8      133.13      135.48     25.94 o 
  -6   2   8      199.00      217.80     33.94 o 
  -5   2   8      754.21      764.55     39.60 o 
  -4   2   8       75.59       73.24     13.21 o 
  -3   2   8      583.37      582.57     29.91 o 
  -2   2   8      115.57      106.05     13.05 o 
  -1   2   8      352.50      364.05     19.43 o 
   0   2   8      573.50      557.57     25.82 o 
   1   2   8      605.03      594.94     33.93 o 
   2   2   8     2390.21     2295.05    145.19 o 
   3   2   8       82.72       39.31     44.15 o 
   4   2   8     1112.95     1038.96     57.52 o 
   5   2   8      265.10      307.13     30.43 o 
   6   2   8       90.24      109.13     33.14 o 
   7   2   8      404.81      426.49     39.33 o 
   8   2   8       59.68       68.65     22.37 o 
   9   2   8      370.48      395.42     35.73 o 
  10   2   8      184.31      119.52     28.44 o 
  11   2   8       29.39       48.56     36.00 o 
 -11   3   8       65.51       77.52     32.07 o 
 -10   3   8       88.59       48.69     28.78 o 
  -9   3   8      212.75      146.48     32.29 o 
  -8   3   8       19.13       31.14     33.79 o 
  -7   3   8      315.45      356.22     37.07 o 
  -6   3   8      216.72      173.42     28.23 o 
  -5   3   8      112.91      136.24     21.73 o 
  -4   3   8      657.01      686.28     40.12 o 
  -3   3   8      268.49      277.59     27.69 o 
  -2   3   8     1736.94     1706.07     68.04 o 
  -1   3   8      771.59      817.32     29.73 o 
   0   3   8      469.24      507.11     25.91 o 
   1   3   8      563.13      550.27     28.04 o 
   2   3   8       61.27       75.30     13.50 o 
   3   3   8     1501.27     1390.15     63.05 o 
   4   3   8      382.47      419.60     28.91 o 
   5   3   8      824.70      777.04     77.46 o 
   6   3   8      394.06      458.78     39.25 o 
   7   3   8       45.84       65.16     23.79 o 
   8   3   8      132.27      138.95     29.37 o 
   9   3   8      201.38      207.38     35.41 o 
  10   3   8      119.21       64.17     57.53 o 
  11   3   8       22.12       35.85     41.70 o 
 -10   4   8       56.45       86.80     35.39 o 
  -9   4   8       36.03       44.64     29.24 o 
  -8   4   8      218.43      198.04     33.83 o 
  -7   4   8       34.11       11.37     20.05 o 
  -6   4   8      126.81      147.72     38.74 o 
  -5   4   8      310.64      299.74     44.42 o 
  -4   4   8       21.36       19.69     35.39 o 
  -3   4   8      584.03      548.70     30.65 o 
  -2   4   8       52.91       33.24     26.86 o 
  -1   4   8      795.25      835.04     54.32 o 
   0   4   8      117.90      139.90     28.36 o 
   1   4   8      891.51      938.23     94.67 o 
   2   4   8      593.53      540.38     59.64 o 
   3   4   8      282.64      297.05     30.93 o 
   4   4   8      422.36      419.47     49.09 o 
   5   4   8      728.59      673.95     45.18 o 
   6   4   8      106.29      116.26     25.20 o 
   7   4   8      351.47      391.18     40.20 o 
   8   4   8       21.13       20.77     26.08 o 
   9   4   8      123.72      105.22     35.02 o 
  10   4   8       85.42       57.32     33.36 o 
  -9   5   8       67.66       34.18     30.59 o 
  -8   5   8       64.16      109.93     35.51 o 
  -7   5   8      244.98      246.31    111.97 o 
  -6   5   8       26.07       28.85     20.24 o 
  -5   5   8      220.70      216.32     27.88 o 
  -4   5   8      457.53      452.36     35.64 o 
  -3   5   8      125.08       78.30     35.05 o 
  -2   5   8      348.41      406.81     45.92 o 
  -1   5   8      966.15      961.64     79.45 o 
   0   5   8       16.19       29.93     26.51 o 
   1   5   8      550.65      558.20     47.91 o 
   2   5   8      187.82      173.73     20.75 o 
   3   5   8      217.64      215.34     22.88 o 
   4   5   8      165.27      170.37     22.47 o 
   5   5   8       37.63       42.62     18.85 o 
   6   5   8      119.85      113.62     29.24 o 
   7   5   8       12.02       13.16     25.39 o 
   8   5   8       68.14       23.44     29.03 o 
   9   5   8       40.82        6.73     29.96 o 
  -7   6   8       41.07       12.31     24.24 o 
  -6   6   8        8.83        9.92     20.52 o 
  -5   6   8       80.06      102.65     33.33 o 
  -4   6   8        3.84       -3.63     15.48 o 
  -3   6   8      136.04      124.88     46.55 o 
  -2   6   8        4.15       18.46     60.68 o 
  -1   6   8      160.00      128.47     51.73 o 
   0   6   8       78.05       46.90     32.06 o 
   1   6   8       25.39       -1.61     33.77 o 
   2   6   8      281.07      250.18     24.31 o 
   3   6   8       25.88       23.04     18.62 o 
   4   6   8      137.94      137.15     24.11 o 
   5   6   8      133.26       96.91     34.78 o 
   6   6   8       27.16       60.61     33.45 o 
   7   6   8       96.98       87.25     30.81 o 
  -5   7   8       31.42       48.63     23.17 o 
  -4   7   8      171.10      111.63     49.25 o 
  -3   7   8       34.66       46.79     42.92 o 
  -2   7   8       83.69       75.70     43.42 o 
  -1   7   8       49.62       47.86     55.12 o 
   0   7   8       50.95       11.16     44.11 o 
   1   7   8      112.38      131.70     54.38 o 
   2   7   8        6.04       -3.36     44.89 o 
   3   7   8      122.21      105.17     23.57 o 
   4   7   8       45.12       32.59     22.98 o 
   5   7   8       29.72       22.65     24.30 o 
  -6  -6   9       66.97      104.96     36.83 o 
  -5  -6   9      113.94      118.46     32.62 o 
  -8  -5   9       37.10       54.05     40.02 o 
  -7  -5   9      162.32      153.19     31.65 o 
  -6  -5   9       56.52       53.45     22.52 o 
  -5  -5   9      242.55      280.76     32.90 o 
  -4  -5   9       61.94       87.84     22.24 o 
   2  -5   9      120.20       78.20     38.36 o 
  -9  -4   9       81.61       33.63     39.95 o 
  -8  -4   9       29.52       66.04     35.13 o 
  -7  -4   9       87.95       66.89     31.19 o 
  -6  -4   9      541.15      531.41     65.32 o 
  -5  -4   9        0.77        6.39     13.39 o 
  -4  -4   9      165.21      191.87     26.47 o 
  -3  -4   9      943.52      979.15     52.96 o 
  -2  -4   9       19.28        8.49     19.46 o 
  -1  -4   9      514.34      535.71     48.64 o 
   0  -4   9      530.42      495.51     46.20 o 
   1  -4   9      979.90      968.19     71.30 o 
   2  -4   9      270.40      312.27     27.70 o 
   3  -4   9       19.14        4.97     18.08 o 
 -11  -3   9       41.36      -25.80     28.72 o 
 -10  -3   9      156.93       89.63     25.19 o 
  -9  -3   9       75.10       66.88     29.27 o 
  -8  -3   9       75.91       42.82     21.30 o 
  -7  -3   9      486.53      495.44     37.77 o 
  -6  -3   9       64.47       70.98     18.50 o 
  -5  -3   9      236.49      255.29     26.87 o 
  -4  -3   9      221.02      226.76     22.59 o 
  -3  -3   9       27.53       25.44     10.92 o 
  -2  -3   9      181.08      231.68     24.33 o 
  -1  -3   9       68.46       62.11     21.75 o 
   0  -3   9      715.59      710.05     58.39 o 
   1  -3   9      349.92      382.23     43.31 o 
   2  -3   9      158.51      158.92     21.66 o 
   3  -3   9      191.31      206.63     36.33 o 
   4  -3   9      176.79      230.74     37.86 o 
   5  -3   9      201.16      186.74     38.69 o 
   6  -3   9      146.02      168.95     37.77 o 
   7  -3   9      370.72      334.48     48.99 o 
   8  -3   9      403.05      364.77     52.67 o 
 -11  -2   9      100.93      108.96     68.37 o 
 -10  -2   9       26.56        3.52     25.32 o 
  -9  -2   9       34.22       22.20     23.87 o 
  -8  -2   9      502.03      484.36     32.87 o 
  -7  -2   9        5.33      -10.66     16.45 o 
  -6  -2   9      335.78      371.05     32.45 o 
  -5  -2   9      320.19      276.48     27.17 o 
  -4  -2   9      899.41      897.94     44.55 o 
  -3  -2   9      730.56      701.52     33.16 o 
  -2  -2   9       13.45       13.99      9.54 o 
  -1  -2   9     1175.44     1179.81     58.75 o 
   0  -2   9      197.28      233.20     29.93 o 
   1  -2   9       93.70       95.20     17.13 o 
   2  -2   9     1976.11     1966.49     87.81 o 
   3  -2   9      181.81      204.76     25.26 o 
   4  -2   9      895.57      867.64     74.52 o 
   5  -2   9      426.20      434.76     54.02 o 
   6  -2   9      332.28      372.35     55.29 o 
   7  -2   9       73.34       98.56     41.32 o 
   8  -2   9        1.55       -9.75     35.75 o 
   9  -2   9      224.84      168.22     50.80 o 
  10  -2   9        3.16       -7.22     40.96 o 
  11  -2   9       76.42       49.57     45.25 o 
 -12  -1   9       43.65       22.15     39.65 o 
 -11  -1   9       17.30        2.39     35.30 o 
 -10  -1   9       86.36       97.85     29.80 o 
  -9  -1   9      194.84      191.54     23.96 o 
  -8  -1   9       61.42       83.51     23.27 o 
  -7  -1   9      228.02      269.80     24.16 o 
  -6  -1   9      171.33      162.55     18.53 o 
  -5  -1   9      511.20      533.69     28.62 o 
  -4  -1   9      601.17      586.90     31.34 o 
  -3  -1   9      163.09      156.17     15.64 o 
  -2  -1   9     2093.14     1971.86     85.72 o 
  -1  -1   9      156.15      162.76     19.59 o 
   0  -1   9     1759.95     1690.50     82.04 o 
   1  -1   9      950.57      960.66     48.82 o 
   2  -1   9      413.87      461.70     33.41 o 
   3  -1   9      997.40     1014.97     56.47 o 
   4  -1   9      138.76      165.06     24.53 o 
   5  -1   9     1195.08     1241.24     64.97 o 
   6  -1   9      325.43      367.40     37.84 o 
   7  -1   9      371.87      416.52     62.12 o 
   8  -1   9      455.68      493.13     68.59 o 
   9  -1   9       37.02       88.53     48.51 o 
  10  -1   9      169.45      258.77     61.48 o 
  11  -1   9       49.63       26.76     50.74 o 
 -12   0   9       28.41       17.87     38.82 o 
 -11   0   9       20.66       37.69     37.15 o 
 -10   0   9       35.66       99.32     37.10 o 
  -9   0   9       75.46      100.65     20.24 o 
  -8   0   9      238.73      234.06     24.07 o 
  -7   0   9       70.58       61.58     15.43 o 
  -6   0   9      546.35      547.51     31.13 o 
  -5   0   9      211.17      226.25     30.39 o 
  -4   0   9      102.74       85.61     12.76 o 
  -3   0   9     1136.47     1126.95     46.28 o 
  -2   0   9        2.01        1.49      8.28 o 
  -1   0   9     1179.83     1150.11     55.41 o 
   0   0   9     1123.73     1114.16     54.67 o 
   1   0   9      660.71      734.57     46.04 o 
   2   0   9     1357.02     1386.74    104.95 o 
   3   0   9        2.07       12.02     14.24 o 
   4   0   9     1215.83     1239.63     64.70 o 
   5   0   9      142.53      139.03     24.17 o 
   6   0   9      146.63      171.63     70.77 o 
   7   0   9      435.04      426.59     41.48 o 
   8   0   9       18.77        8.56     41.03 o 
   9   0   9       75.36      118.36     52.17 o 
  10   0   9      168.84      155.86     59.90 o 
  11   0   9       76.87      113.53     59.33 o 
 -12   1   9       52.68       57.59     38.62 o 
 -11   1   9       25.18       66.06     34.34 o 
 -10   1   9      113.43      129.56     28.23 o 
  -9   1   9      157.64      161.76     27.01 o 
  -8   1   9       60.41       69.07     19.07 o 
  -7   1   9      312.69      300.98     31.22 o 
  -6   1   9      129.78      113.98     20.80 o 
  -5   1   9      468.43      457.08     35.63 o 
  -4   1   9      692.48      674.64     32.66 o 
  -3   1   9      221.67      231.49     18.37 o 
  -2   1   9     1867.18     1781.08     89.53 o 
  -1   1   9      202.77      120.47     76.13 o 
   0   1   9     2026.32      804.23    717.35 o 
   1   1   9      791.15      726.31     46.53 o 
   2   1   9      358.97      415.29     31.35 o 
   3   1   9     1175.60     1104.04     55.15 o 
   4   1   9      122.39      123.75     20.80 o 
   5   1   9     1011.34      942.21     54.13 o 
   6   1   9      356.60      343.63     28.39 o 
   7   1   9      418.04      479.34     39.78 o 
   8   1   9      381.26      381.35     44.75 o 
   9   1   9       40.49       66.63     29.32 o 
  10   1   9      207.20      314.88     68.86 o 
  11   1   9       54.08       51.72     57.59 o 
 -11   2   9      104.92       67.29     37.87 o 
 -10   2   9       47.30       33.43     33.11 o 
  -9   2   9       51.18       56.10     25.03 o 
  -8   2   9      534.05      492.53    117.61 o 
  -7   2   9        3.07        8.35     19.13 o 
  -6   2   9      251.03      222.55     28.87 o 
  -5   2   9      339.73      332.53     29.00 o 
  -4   2   9      828.40      849.31     41.78 o 
  -3   2   9      706.08      716.52     35.10 o 
  -2   2   9       17.85       21.03     10.37 o 
  -1   2   9     1132.05     1163.94     49.51 o 
   0   2   9      132.78      140.31     15.83 o 
   1   2   9       24.43       21.35     10.70 o 
   2   2   9     1693.91     1568.37     76.87 o 
   3   2   9      169.36      172.04     22.18 o 
   4   2   9      893.16      827.04     49.70 o 
   5   2   9      384.73      385.39     35.63 o 
   6   2   9      364.48      376.71     64.60 o 
   7   2   9      117.31      158.98     29.41 o 
   8   2   9        4.72       -4.73     23.39 o 
   9   2   9      181.17      210.33     30.58 o 
  10   2   9        6.08       27.94     25.23 o 
  11   2   9       77.11       56.70     36.65 o 
 -11   3   9       35.65       21.61     38.09 o 
 -10   3   9      117.48       95.20     30.78 o 
  -9   3   9      103.08      115.31     41.62 o 
  -8   3   9       94.53      127.38     53.84 o 
  -7   3   9      417.49      346.91     38.36 o 
  -6   3   9       75.90       85.69     22.81 o 
  -5   3   9      339.02      360.49     30.33 o 
  -4   3   9      205.42      208.49     41.16 o 
  -3   3   9       54.66       59.95     14.09 o 
  -2   3   9      288.18      337.13     25.13 o 
  -1   3   9       45.47       30.76     19.19 o 
   0   3   9      604.28      604.58     35.65 o 
   1   3   9      407.12      410.42     29.03 o 
   2   3   9      140.23      139.73     20.35 o 
   3   3   9      338.95      346.88     29.53 o 
   4   3   9      198.50      211.04     26.53 o 
   5   3   9      269.06      299.41     31.72 o 
   6   3   9       85.44       75.95     23.95 o 
   7   3   9      316.35      324.25     36.90 o 
   8   3   9      370.20      309.79     75.23 o 
   9   3   9       17.64       14.84     27.74 o 
  10   3   9      121.73       95.16     35.32 o 
  11   3   9       82.47       70.31     52.88 o 
 -10   4   9       22.86       19.86     30.15 o 
  -9   4   9       83.95       86.48     31.36 o 
  -8   4   9       19.82       13.08     24.36 o 
  -7   4   9       85.87       61.09     34.02 o 
  -6   4   9      526.95      543.92     48.25 o 
  -5   4   9        9.03        0.39     22.61 o 
  -4   4   9      149.61      139.93     21.32 o 
  -3   4   9      917.15      853.91     48.69 o 
  -2   4   9       19.35       22.52     10.68 o 
  -1   4   9      614.80      659.13     50.39 o 
   0   4   9      549.66      611.65     48.28 o 
   1   4   9     1084.63     1086.48     46.04 o 
   2   4   9      260.88      260.69     22.21 o 
   3   4   9       12.47       -7.17     15.57 o 
   4   4   9      452.07      462.36     36.37 o 
   5   4   9      318.86      281.93     32.22 o 
   6   4   9       20.46       20.28     22.03 o 
   7   4   9      389.33      403.82     47.29 o 
   8   4   9       49.51       23.35     28.51 o 
   9   4   9       37.90       36.68     32.70 o 
  10   4   9        6.71      -39.58     39.58 o 
  -9   5   9       70.51       76.45     33.60 o 
  -8   5   9       29.14      -23.25     23.25 o 
  -7   5   9      178.11      188.71     32.13 o 
  -6   5   9       62.68       49.75     30.36 o 
  -5   5   9      194.48      191.96     27.81 o 
  -4   5   9       90.06       77.36     18.34 o 
  -3   5   9      219.47      159.89     62.02 o 
  -2   5   9      273.43      166.27     58.41 o 
  -1   5   9      353.70      394.65     45.37 o 
   0   5   9      262.45      227.10     37.70 o 
   1   5   9      464.92      438.99     45.30 o 
   2   5   9       96.91       98.69     17.33 o 
   3   5   9      406.20      373.20     32.40 o 
   4   5   9       80.62       75.57     26.73 o 
   5   5   9      485.14      474.64     68.80 o 
   6   5   9      174.17      150.01     30.73 o 
   7   5   9      111.22       73.06     41.15 o 
   8   5   9      167.27      156.73     35.56 o 
   9   5   9        2.34      -17.71     53.33 o 
  -7   6   9       18.86       17.72     24.43 o 
  -6   6   9       90.09      104.97     27.75 o 
  -5   6   9      129.99      139.94     45.76 o 
  -4   6   9       53.77       56.95     18.83 o 
  -3   6   9      234.29      270.68     73.18 o 
  -2   6   9       20.53       67.16     62.46 o 
  -1   6   9      237.54      257.53     44.63 o 
   0   6   9       32.63       54.25     34.56 o 
   1   6   9       65.80       71.44     35.29 o 
   2   6   9      308.78      323.03     68.78 o 
   3   6   9        4.30       20.63     19.74 o 
   4   6   9      125.27      125.30     26.94 o 
   5   6   9      104.84       92.88     27.48 o 
   6   6   9       47.98       60.99     27.32 o 
   7   6   9       21.36       24.32     28.79 o 
  -4   7   9       87.51       96.30     76.38 o 
  -3   7   9       19.68       -6.33     68.29 o 
  -2   7   9      114.34      148.38     72.58 o 
  -1   7   9       61.84        5.67     39.74 o 
   0   7   9      107.66       55.51     41.04 o 
   1   7   9       22.55      -20.69     47.88 o 
   2   7   9       41.91       34.14     38.66 o 
   3   7   9       83.43       51.87     23.04 o 
   4   7   9        7.78       18.65     24.49 o 
  -5  -6  10       46.08       12.81     26.78 o 
  -7  -5  10       64.71       41.21     34.19 o 
  -6  -5  10        6.89       16.63     28.34 o 
  -5  -5  10      102.43      112.14     30.49 o 
  -4  -5  10       49.85       51.98     22.10 o 
  -9  -4  10       43.53       49.28     41.67 o 
  -8  -4  10       54.39       76.29     36.01 o 
  -7  -4  10      125.44       93.85     22.50 o 
  -6  -4  10       87.03       71.64     20.01 o 
  -5  -4  10      167.35      187.53     22.90 o 
  -4  -4  10      522.96      493.95     33.42 o 
  -3  -4  10       63.27       74.46     15.89 o 
  -2  -4  10       13.85        4.21     20.61 o 
  -1  -4  10      692.59      702.85     56.33 o 
   0  -4  10       16.22        3.50     19.10 o 
   1  -4  10      121.26      183.14     30.77 o 
   2  -4  10      275.44      332.53     39.08 o 
   3  -4  10      428.01      493.41     48.48 o 
   4  -4  10       26.62       44.50     25.02 o 
 -10  -3  10      131.67      105.42     27.30 o 
  -9  -3  10       88.99       78.07     26.05 o 
  -8  -3  10      108.48      108.40     25.51 o 
  -7  -3  10      100.70      107.04     23.51 o 
  -6  -3  10       56.47       47.85     18.66 o 
  -5  -3  10      587.51      554.84     38.72 o 
  -4  -3  10       66.42       65.80     26.60 o 
  -3  -3  10      324.55      313.60     26.94 o 
  -2  -3  10      415.43      440.89     47.53 o 
  -1  -3  10       78.88       84.48     26.46 o 
   0  -3  10      693.21      731.20     64.49 o 
   1  -3  10      259.56      258.32     37.20 o 
   2  -3  10      716.16      639.34     61.05 o 
   3  -3  10     1336.65     1325.28     99.26 o 
   4  -3  10        4.48      -16.40     26.33 o 
   5  -3  10      511.39      548.70     63.50 o 
   6  -3  10       81.16       78.75     34.47 o 
   7  -3  10       86.05       73.32     37.69 o 
   8  -3  10      155.18       91.03     39.32 o 
   9  -3  10        6.91      -14.11     34.95 o 
 -11  -2  10        9.33        5.62     26.95 o 
 -10  -2  10       28.48       40.76     27.55 o 
  -9  -2  10      196.08      184.68     31.27 o 
  -8  -2  10       21.48       30.72     21.43 o 
  -7  -2  10        6.66        3.69     35.81 o 
  -6  -2  10      476.16      455.53     38.65 o 
  -5  -2  10       18.55        7.40     14.84 o 
  -4  -2  10      223.09      200.97     25.27 o 
  -3  -2  10      609.97      623.94     31.66 o 
  -2  -2  10      458.55      453.62     32.46 o 
  -1  -2  10      450.71      450.66     33.41 o 
   0  -2  10      109.77      126.75     20.11 o 
   1  -2  10      581.85      617.04     42.41 o 
   2  -2  10       36.48       16.98     15.29 o 
   3  -2  10      127.82      187.22     37.33 o 
   4  -2  10      655.85      633.06     70.30 o 
   5  -2  10      311.65      390.44     53.78 o 
   6  -2  10      273.94      286.00     50.21 o 
   7  -2  10      323.85      354.27     58.49 o 
   8  -2  10      327.85      388.88     62.09 o 
   9  -2  10       66.30      186.69     52.20 o 
  10  -2  10       24.67       58.70     44.69 o 
  11  -2  10      171.93      179.81     54.53 o 
 -11  -1  10       24.66       36.78     38.39 o 
 -10  -1  10      138.57      130.04     30.35 o 
  -9  -1  10       63.81       54.43     33.62 o 
  -8  -1  10      130.53      159.86     28.43 o 
  -7  -1  10      309.39      301.92     25.83 o 
  -6  -1  10       71.39       91.98     16.91 o 
  -5  -1  10      689.89      652.26     36.06 o 
  -4  -1  10      294.44      326.14     23.43 o 
  -3  -1  10      463.32      459.15     26.31 o 
  -2  -1  10      725.99      725.49     34.60 o 
  -1  -1  10      176.02      218.52     22.88 o 
   0  -1  10     3134.40     3062.32    130.50 o 
   1  -1  10       48.14       55.96     15.90 o 
   2  -1  10      879.81      896.62     51.47 o 
   3  -1  10     1154.71     1111.05     59.24 o 
   4  -1  10       24.03       -2.46     15.48 o 
   5  -1  10      245.36      304.26     33.45 o 
   6  -1  10      170.79      215.41     48.34 o 
   7  -1  10      340.67      408.50     62.23 o 
   8  -1  10      200.73      187.77     51.67 o 
   9  -1  10      188.84      190.10     56.16 o 
  10  -1  10       84.26      143.76     55.05 o 
  11  -1  10        4.66      -39.40     49.25 o 
 -11   0  10      115.72      148.27     42.91 o 
 -10   0  10        0.14       16.51     35.55 o 
  -9   0  10        2.72       -3.31     16.54 o 
  -8   0  10      438.03      422.65     32.23 o 
  -7   0  10      146.96      131.93     18.97 o 
  -6   0  10      174.09      169.20     19.48 o 
  -5   0  10      159.43      189.58     31.21 o 
  -4   0  10     2035.64     2021.40     76.96 o 
  -3   0  10       59.77       65.16     13.71 o 
  -2   0  10       32.07       38.26     11.04 o 
  -1   0  10     2151.30     2168.93     81.05 o 
   0   0  10       30.36       26.12     12.64 o 
   1   0  10      293.51      343.78     32.05 o 
   2   0  10      849.73      838.88     47.32 o 
   3   0  10     1844.03     1657.29     80.67 o 
   4   0  10      578.26      617.84     42.19 o 
   5   0  10        5.81      -13.17     16.54 o 
   6   0  10     1256.65     1216.58     68.17 o 
   7   0  10       96.91      109.22     26.73 o 
   8   0  10       71.73      125.19     50.18 o 
   9   0  10      320.94      343.38     68.74 o 
  10   0  10       10.20       77.63     54.88 o 
  11   0  10        5.77       81.30     56.79 o 
 -11   1  10       25.01      131.08     37.70 o 
 -10   1  10      126.44      148.19     29.19 o 
  -9   1  10       73.15       77.26     22.98 o 
  -8   1  10      128.48      132.32     34.76 o 
  -7   1  10      290.08      285.17     51.85 o 
  -6   1  10       67.33       55.27     18.71 o 
  -5   1  10      785.33      867.96    108.37 o 
  -4   1  10      267.31      261.68     55.71 o 
  -3   1  10      392.73      393.27     31.50 o 
  -2   1  10      704.90      702.47     42.02 o 
  -1   1  10      131.31      123.70     22.42 o 
   0   1  10     2813.56     2960.84    158.89 o 
   1   1  10       89.28       83.21     15.92 o 
   2   1  10      912.18      900.97     47.94 o 
   3   1  10     1047.64      946.28     51.92 o 
   4   1  10       10.68       12.13     16.71 o 
   5   1  10      238.45      224.00     29.59 o 
   6   1  10      154.90      143.60     32.99 o 
   7   1  10      252.74      271.10     34.30 o 
   8   1  10      175.73      161.72     31.76 o 
   9   1  10      224.16      215.37     70.55 o 
  10   1  10       54.90       68.41     53.47 o 
  11   1  10        7.50       39.03     56.82 o 
 -11   2  10        6.88       33.15     36.53 o 
 -10   2  10       26.01       63.92     35.98 o 
  -9   2  10      194.45      254.59     47.48 o 
  -8   2  10       36.25       28.76     24.71 o 
  -7   2  10       18.66        6.26     19.38 o 
  -6   2  10      474.53      534.92     38.51 o 
  -5   2  10       17.99       17.81     15.78 o 
  -4   2  10      116.31       84.24     15.02 o 
  -3   2  10      598.08      602.46     32.28 o 
  -2   2  10      474.67      486.34     28.54 o 
  -1   2  10      489.56      524.33     29.55 o 
   0   2  10      119.03      129.67     34.69 o 
   1   2  10      846.12      870.13     40.16 o 
   2   2  10       16.98        7.54     13.00 o 
   3   2  10       56.64       47.57     16.69 o 
   4   2  10      624.96      685.29     79.94 o 
   5   2  10      305.92      319.99     32.20 o 
   6   2  10      277.60      294.66     33.59 o 
   7   2  10      403.91      379.38     47.31 o 
   8   2  10      356.04      387.32     41.13 o 
   9   2  10      102.95       70.04     25.75 o 
  10   2  10       21.16       12.23     28.72 o 
  11   2  10      157.31      210.35     63.53 o 
 -10   3  10      115.10      111.03     37.80 o 
  -9   3  10       85.27      104.19     30.79 o 
  -8   3  10       89.33       57.09     42.46 o 
  -7   3  10      126.97       87.54     48.97 o 
  -6   3  10       64.18       71.87     21.86 o 
  -5   3  10      548.73      519.34     38.60 o 
  -4   3  10       94.98       74.83     18.32 o 
  -3   3  10      393.41      370.35     34.65 o 
  -2   3  10      422.46      438.66     31.92 o 
  -1   3  10       57.89       78.86     19.09 o 
   0   3  10      687.74      751.41     75.84 o 
   1   3  10      235.45      232.25     24.49 o 
   2   3  10      628.17      579.72     86.53 o 
   3   3  10     1323.95     1269.57     66.56 o 
   4   3  10       14.15       31.11     18.72 o 
   5   3  10      545.92      585.10     63.28 o 
   6   3  10       84.29       78.89     25.63 o 
   7   3  10       90.74       84.43     26.99 o 
   8   3  10      122.19      135.80     52.90 o 
   9   3  10        7.64       31.81     30.68 o 
  10   3  10      128.22      143.97     81.78 o 
  -9   4  10       32.36       39.38     63.56 o 
  -8   4  10       59.83       61.75     28.35 o 
  -7   4  10      125.48      133.99     42.41 o 
  -6   4  10       78.13       61.28     21.66 o 
  -5   4  10      166.10      174.77     25.47 o 
  -4   4  10      517.55      509.04     35.58 o 
  -3   4  10       59.15       61.55     15.17 o 
  -2   4  10       41.41       47.95     14.05 o 
  -1   4  10      629.39      626.83     38.69 o 
   0   4  10       16.50       20.80     40.99 o 
   1   4  10      261.02      253.75     24.04 o 
   2   4  10      265.08      241.72     26.67 o 
   3   4  10      443.55      442.02     42.10 o 
   4   4  10       58.59       76.39     21.33 o 
   5   4  10        0.78       -5.52     18.70 o 
   6   4  10      346.92      319.72     44.09 o 
   7   4  10        3.47       -9.51     23.38 o 
   8   4  10       17.57      -24.90     24.90 o 
   9   4  10      182.74      136.71     39.73 o 
  -8   5  10       41.98       54.32     27.14 o 
  -7   5  10       73.27       47.83     24.75 o 
  -6   5  10        7.19        7.28     51.92 o 
  -5   5  10      103.81      101.14     22.66 o 
  -4   5  10       38.67       25.50     26.94 o 
  -3   5  10      290.92      261.85     24.78 o 
  -2   5  10      127.37      108.89     57.29 o 
  -1   5  10      391.29      318.45     65.73 o 
   0   5  10      421.69      372.75     68.80 o 
   1   5  10      108.66      113.20     55.69 o 
   2   5  10      292.27      310.63     33.36 o 
   3   5  10      379.56      362.99     33.71 o 
   4   5  10       18.35       24.54     19.30 o 
   5   5  10      341.39      330.04     36.65 o 
   6   5  10       45.97       54.01     26.19 o 
   7   5  10       66.28      135.69     35.12 o 
   8   5  10       71.98       62.40     31.34 o 
  -6   6  10      220.21      180.34     47.36 o 
  -5   6  10       31.68       13.35     38.63 o 
  -4   6  10       48.59       84.80     70.86 o 
  -3   6  10      552.42      425.75     88.34 o 
  -2   6  10      104.50      149.16     69.80 o 
  -1   6  10      106.64      118.57     64.77 o 
   0   6  10       43.56       52.68     60.86 o 
   1   6  10      277.04      258.82     69.98 o 
   2   6  10       11.46       37.66     57.24 o 
   3   6  10       35.99       15.09     19.94 o 
   4   6  10      245.82      214.50     69.87 o 
   5   6  10       18.59       -4.65     24.36 o 
   6   6  10       54.18       12.32     26.37 o 
  -3   7  10       14.31      -63.47     71.07 o 
  -2   7  10       77.41       85.47     73.63 o 
  -1   7  10        9.53       94.77     69.69 o 
   0   7  10       66.24       96.62     69.23 o 
   1   7  10      105.66       99.46     69.69 o 
   2   7  10      106.52       98.03     64.93 o 
   3   7  10       47.59       19.05     20.88 o 
  -5  -6  11       32.05       48.22     31.27 o 
  -7  -5  11       45.93       29.86     35.02 o 
  -6  -5  11       42.08       42.37     32.30 o 
  -5  -5  11      216.38      258.41     39.40 o 
  -4  -5  11       35.46       21.27     23.69 o 
  -8  -4  11        4.22        4.79     32.89 o 
  -7  -4  11       15.22       20.41     20.92 o 
  -6  -4  11      156.76      176.19     24.87 o 
  -5  -4  11      124.98      157.07     35.26 o 
  -4  -4  11       59.56       43.86     16.96 o 
  -3  -4  11       85.76       84.81     17.85 o 
  -2  -4  11      582.54      613.69     55.66 o 
  -1  -4  11       71.17       73.56     25.96 o 
   0  -4  11       38.43       14.24     21.88 o 
   1  -4  11      961.27      934.26     72.36 o 
   2  -4  11       37.31       21.81     25.13 o 
   3  -4  11      218.11      229.59     37.43 o 
   4  -4  11      445.66      433.55     50.05 o 
   5  -4  11      152.11      186.97     35.86 o 
 -10  -3  11       17.05       41.23     34.96 o 
  -9  -3  11       14.95       19.96     23.54 o 
  -8  -3  11      140.90      150.70     28.25 o 
  -7  -3  11      134.85      114.74     24.31 o 
  -6  -3  11      121.24      137.83     24.68 o 
  -5  -3  11      346.01      306.37     30.63 o 
  -4  -3  11       33.74       14.29     16.33 o 
  -3  -3  11      698.91      699.19     40.86 o 
  -2  -3  11      342.55      368.91     45.13 o 
  -1  -3  11       94.68      124.55     31.65 o 
   0  -3  11      506.50      529.23     54.12 o 
   1  -3  11       17.65       54.37     26.24 o 
   2  -3  11      228.88      272.02     43.01 o 
   3  -3  11       93.42      130.55     35.56 o 
   4  -3  11      166.46      128.28     38.60 o 
   5  -3  11      344.01      336.13     52.59 o 
   6  -3  11       69.36       19.82     35.78 o 
   7  -3  11      329.74      316.61     53.21 o 
   8  -3  11       16.42       38.91     38.81 o 
   9  -3  11      113.83       89.75     42.62 o 
 -10  -2  11       48.85       90.44     28.91 o 
  -9  -2  11       32.96       40.81     25.31 o 
  -8  -2  11      158.81      143.00     28.07 o 
  -7  -2  11      482.44      518.41     42.80 o 
  -6  -2  11       64.99       52.57     20.51 o 
  -5  -2  11       28.06       14.49     16.07 o 
  -4  -2  11      666.72      666.23     43.78 o 
  -3  -2  11       16.59       16.53     12.28 o 
  -2  -2  11      238.56      247.37     26.07 o 
  -1  -2  11     1122.79     1096.95     58.32 o 
   0  -2  11      535.51      513.56     37.86 o 
   1  -2  11     1112.09     1098.89     61.18 o 
   2  -2  11      353.99      424.91     36.72 o 
   3  -2  11      623.46      664.91     67.78 o 
   4  -2  11      182.80      190.67     42.13 o 
   5  -2  11       18.88        2.48     31.33 o 
   6  -2  11      801.26      887.21     82.68 o 
   7  -2  11       39.99       59.51     40.66 o 
   8  -2  11       26.23       51.43     43.18 o 
   9  -2  11      119.38      116.22     50.69 o 
  10  -2  11      117.71       82.12     49.98 o 
 -11  -1  11       13.90       49.66     40.87 o 
 -10  -1  11      127.31      147.80     31.33 o 
  -9  -1  11       11.82       12.82     22.97 o 
  -8  -1  11      110.08       69.50     25.85 o 
  -7  -1  11      141.50       81.73     23.58 o 
  -6  -1  11      382.88      391.55     29.19 o 
  -5  -1  11      303.45      252.74     26.30 o 
  -4  -1  11       66.69       56.68     14.19 o 
  -3  -1  11      806.33      837.76     49.24 o 
  -2  -1  11      294.41      331.06     24.14 o 
  -1  -1  11       42.95       32.11     16.63 o 
   0  -1  11      444.59      509.54     38.09 o 
   1  -1  11      335.59      307.41     29.78 o 
   2  -1  11      774.21      768.92     48.18 o 
   3  -1  11       14.02       29.01     17.89 o 
   4  -1  11      541.12      590.00     45.93 o 
   5  -1  11      329.65      340.61     36.19 o 
   6  -1  11       33.09      -11.39     35.25 o 
   7  -1  11      167.55      210.50     51.15 o 
   8  -1  11       91.47      120.51     49.98 o 
   9  -1  11      121.76      111.97     51.57 o 
  10  -1  11      193.87      141.05     57.56 o 
 -11   0  11       15.77       44.50     35.79 o 
 -10   0  11       14.06       -2.67     32.11 o 
  -9   0  11      203.32      180.13     25.07 o 
  -8   0  11       34.15       33.02     17.45 o 
  -7   0  11       40.25       45.53     16.48 o 
  -6   0  11      486.66      497.07     32.68 o 
  -5   0  11      113.78      125.84     17.83 o 
  -4   0  11      293.66      330.13     39.71 o 
  -3   0  11        6.84       10.80     11.19 o 
  -2   0  11     4363.78     4479.81    158.22 o 
  -1   0  11       26.79       27.36     14.85 o 
   0   0  11      105.96      132.11     19.43 o 
   1   0  11     2740.21     2905.75    128.51 o 
   2   0  11       18.64       54.60     18.02 o 
   3   0  11       46.41       45.14     18.54 o 
   4   0  11     1260.73     1254.49     67.84 o 
   5   0  11      937.25      924.77     56.96 o 
   6   0  11      190.95      218.61     39.13 o 
   7   0  11       69.27       90.34     46.96 o 
   8   0  11      322.76      389.18     67.53 o 
   9   0  11       17.47      -44.20     44.20 o 
  10   0  11       19.03       22.41     51.85 o 
  11   0  11       68.05      113.77     61.55 o 
 -11   1  11       19.27       -6.76     32.35 o 
 -10   1  11      134.59      134.07     42.21 o 
  -9   1  11       13.10      -25.97     25.97 o 
  -8   1  11       99.64      134.81     35.05 o 
  -7   1  11      155.62      107.46     23.78 o 
  -6   1  11      308.83      348.34     47.18 o 
  -5   1  11      365.62      368.90     32.25 o 
  -4   1  11       71.51       80.60     17.78 o 
  -3   1  11      871.22      856.42     49.60 o 
  -2   1  11      302.98      293.56     28.25 o 
  -1   1  11       73.95      115.99     19.00 o 
   0   1  11      327.52      406.86     34.61 o 
   1   1  11      307.95      333.66     40.42 o 
   2   1  11      674.54      592.94     52.28 o 
   3   1  11       33.69       29.48     21.10 o 
   4   1  11      561.55      544.23     54.25 o 
   5   1  11      401.66      376.10     49.16 o 
   6   1  11       39.10       88.42     32.95 o 
   7   1  11      157.54      152.77     29.84 o 
   8   1  11      107.33      108.28     31.53 o 
   9   1  11      125.49      141.26     34.58 o 
  10   1  11      175.92      205.63     63.39 o 
 -10   2  11       48.21       35.23     36.97 o 
  -9   2  11       19.97      -17.41     29.31 o 
  -8   2  11      153.74      121.70     34.36 o 
  -7   2  11      502.20      492.47     56.22 o 
  -6   2  11       54.94       29.25     23.66 o 
  -5   2  11       45.79       40.12     28.48 o 
  -4   2  11      712.96      707.82     37.31 o 
  -3   2  11       16.73       20.17     15.76 o 
  -2   2  11      197.26      216.94     20.68 o 
  -1   2  11     1168.02     1119.57     49.77 o 
   0   2  11      508.44      569.48     36.88 o 
   1   2  11     1219.75     1179.10     50.90 o 
   2   2  11      379.71      384.78     31.65 o 
   3   2  11      671.68      660.83     43.49 o 
   4   2  11      179.83      169.54     25.51 o 
   5   2  11        5.32       -5.67     17.54 o 
   6   2  11      688.81      628.12    112.53 o 
   7   2  11       38.87       38.78     57.83 o 
   8   2  11       28.02       13.58     24.41 o 
   9   2  11      136.30       39.91     37.37 o 
  10   2  11      130.37       78.40     33.93 o 
 -10   3  11       27.78       62.59     37.98 o 
  -9   3  11       10.72       33.54     33.23 o 
  -8   3  11      123.91      128.71     28.89 o 
  -7   3  11      139.44      120.12     26.66 o 
  -6   3  11      108.16      121.76     25.25 o 
  -5   3  11      328.46      308.47     34.62 o 
  -4   3  11       40.67       37.96     17.05 o 
  -3   3  11      659.24      564.99     40.42 o 
  -2   3  11      327.13      299.43     34.07 o 
  -1   3  11      145.09      164.06     22.40 o 
   0   3  11      474.67      538.27     68.29 o 
   1   3  11       24.94       35.61     17.03 o 
   2   3  11      257.53      234.38     28.80 o 
   3   3  11       66.56       43.07     27.52 o 
   4   3  11      208.77      243.12     29.48 o 
   5   3  11      417.84      358.01     36.93 o 
   6   3  11       77.12       78.93     26.29 o 
   7   3  11      335.73      321.72     39.76 o 
   8   3  11       21.58      -14.24     26.59 o 
   9   3  11      114.35       92.39     33.78 o 
  10   3  11        7.80      -34.78     49.04 o 
  -9   4  11      142.44      134.24     32.97 o 
  -8   4  11        6.88       -1.68     25.01 o 
  -7   4  11        3.04        2.89     20.17 o 
  -6   4  11      164.70      160.98     28.61 o 
  -5   4  11      124.57      100.37     22.80 o 
  -4   4  11       46.43       51.21     63.65 o 
  -3   4  11       91.05       90.38     21.72 o 
  -2   4  11      579.05      587.21     38.77 o 
  -1   4  11       48.75       46.11     15.30 o 
   0   4  11       26.21       22.30     14.84 o 
   1   4  11      916.90      892.30     51.46 o 
   2   4  11       27.71       15.26     17.11 o 
   3   4  11      191.14      176.49     26.67 o 
   4   4  11      433.39      427.93     39.44 o 
   5   4  11      143.93      118.69     27.49 o 
   6   4  11      133.33      106.15     39.20 o 
   7   4  11       80.08      102.29     31.95 o 
   8   4  11      260.06      226.08     41.87 o 
   9   4  11       21.97       11.43     31.54 o 
  -7   5  11       26.17       42.44     90.91 o 
  -6   5  11       48.60       79.50     25.03 o 
  -5   5  11      243.58      230.31     29.24 o 
  -4   5  11       35.25       19.24     16.43 o 
  -3   5  11       62.19       49.11     15.74 o 
  -2   5  11      184.92      244.09     68.82 o 
  -1   5  11      288.65      292.61     68.86 o 
   0   5  11      126.26      172.76     61.37 o 
   1   5  11        9.34       25.28     15.64 o 
   2   5  11      221.48      220.27     27.50 o 
   3   5  11       37.94       49.43     21.51 o 
   4   5  11       30.79       39.24     22.34 o 
   5   5  11       99.19      124.17     28.28 o 
   6   5  11        3.61       -3.78     22.22 o 
   7   5  11      107.14      116.35     33.72 o 
  -5   6  11       34.47        9.75     20.19 o 
  -4   6  11      134.37      132.22     46.85 o 
  -3   6  11       73.02      -24.76     67.92 o 
  -2   6  11       32.02      130.77     72.29 o 
  -1   6  11      339.65      452.18     85.51 o 
   0   6  11      193.02       55.51     64.94 o 
   1   6  11       78.78      194.01     67.51 o 
   2   6  11       57.80       38.13     19.58 o 
   3   6  11      312.35      278.82     34.54 o 
   4   6  11       10.27        1.66     34.04 o 
   5   6  11        0.03      -18.17     23.37 o 
  -1   7  11       62.97      -50.73     68.51 o 
   0   7  11       98.02       65.87     71.73 o 
   1   7  11        2.62       42.82     69.12 o 
  -6  -5  12       60.71       73.51     34.96 o 
  -5  -5  12       78.62      101.33     34.00 o 
  -4  -5  12       98.08       97.10     27.12 o 
  -7  -4  12      191.81      162.46     26.85 o 
  -6  -4  12       49.57       50.00     29.63 o 
  -5  -4  12       39.82        5.46     18.55 o 
  -4  -4  12      372.37      359.01     32.13 o 
  -3  -4  12      107.61      119.83     20.94 o 
  -2  -4  12      171.81      196.02     35.54 o 
  -1  -4  12      212.25      148.75     33.09 o 
   0  -4  12      385.15      402.09     48.50 o 
   1  -4  12       95.11       81.91     29.67 o 
   2  -4  12       14.87      -14.48     26.12 o 
   3  -4  12      754.77      767.00     71.13 o 
   4  -4  12       26.37       52.95     30.79 o 
   5  -4  12      118.57      131.76     35.84 o 
  -9  -3  12       37.54        4.91     32.87 o 
  -8  -3  12       61.06       70.32     25.94 o 
  -7  -3  12       44.55       39.46     21.97 o 
  -6  -3  12      142.75      125.74     26.46 o 
  -5  -3  12      124.80      131.07     29.25 o 
  -4  -3  12      108.21       84.87     19.90 o 
  -3  -3  12      436.25      449.35     34.62 o 
  -2  -3  12        0.14        9.54     23.84 o 
  -1  -3  12      572.54      590.58     59.82 o 
   0  -3  12      260.40      256.94     40.95 o 
   1  -3  12      171.49      185.60     37.16 o 
   2  -3  12      525.95      653.50     68.49 o 
   3  -3  12       46.01       51.34     32.12 o 
   4  -3  12      333.18      260.87     48.78 o 
   5  -3  12       90.25      121.36     41.02 o 
   6  -3  12       86.34       79.55     41.77 o 
   7  -3  12       89.07       51.95     40.36 o 
   8  -3  12       43.88       27.92     40.65 o 
   9  -3  12      116.69       82.19     45.85 o 
 -10  -2  12       20.04       45.92     38.46 o 
  -9  -2  12      151.53      139.64     23.95 o 
  -8  -2  12       46.16       58.22     25.88 o 
  -7  -2  12      172.40      193.93     29.98 o 
  -6  -2  12      453.67      425.10     39.78 o 
  -5  -2  12      726.08      710.70     57.36 o 
  -4  -2  12      345.57      306.96     31.42 o 
  -3  -2  12      101.84       73.65     20.10 o 
  -2  -2  12     1016.26     1007.51     46.63 o 
  -1  -2  12        8.93        4.90     15.32 o 
   0  -2  12       64.11       58.58     19.44 o 
   1  -2  12     1209.07     1153.45     89.42 o 
   2  -2  12      118.58      134.14     36.66 o 
   3  -2  12      256.43      207.72     43.79 o 
   4  -2  12      198.98      178.73     43.58 o 
   5  -2  12      406.77      472.40     62.79 o 
   6  -2  12      133.91      134.70     43.96 o 
   7  -2  12       19.77       53.43     41.53 o 
   8  -2  12      353.95      353.64     63.50 o 
   9  -2  12       24.94       46.94     47.34 o 
  10  -2  12        9.37       -7.55     46.55 o 
 -10  -1  12       85.16      105.56     33.05 o 
  -9  -1  12       29.81       47.24     25.73 o 
  -8  -1  12      102.40      125.21     28.62 o 
  -7  -1  12       59.08       29.55     36.70 o 
  -6  -1  12      180.21      185.42     22.99 o 
  -5  -1  12       70.51       40.58     15.18 o 
  -4  -1  12      547.07      538.33     34.78 o 
  -3  -1  12      564.61      619.07     35.56 o 
  -2  -1  12       15.19       20.37     12.88 o 
  -1  -1  12      980.85      914.69     56.70 o 
   0  -1  12      328.32      416.77     36.22 o 
   1  -1  12      312.63      377.57     34.59 o 
   2  -1  12      877.46      948.53     55.55 o 
   3  -1  12      196.34      170.18     27.46 o 
   4  -1  12      845.60      861.25     56.01 o 
   5  -1  12      397.90      401.56     40.11 o 
   6  -1  12      160.95      153.61     46.12 o 
   7  -1  12      277.77      246.12     54.14 o 
   8  -1  12        5.90      -10.41     42.66 o 
   9  -1  12      111.83      150.95     54.89 o 
  10  -1  12       44.93       67.81     52.70 o 
 -10   0  12       47.10       23.46     34.59 o 
  -9   0  12       46.49       19.12     33.64 o 
  -8   0  12       37.61       40.82     19.02 o 
  -7   0  12      446.69      442.96     32.70 o 
  -6   0  12       44.75       50.87     16.21 o 
  -5   0  12       13.91       -4.50     12.76 o 
  -4   0  12      604.50      595.24     33.46 o 
  -3   0  12      401.50      400.01     35.68 o 
  -2   0  12      220.77      255.66     28.41 o 
  -1   0  12       23.33       35.04     16.63 o 
   0   0  12      883.27      971.19     74.63 o 
   1   0  12       68.12       88.55     18.69 o 
   2   0  12       10.76       22.80     16.66 o 
   3   0  12      196.99      238.21     43.47 o 
   4   0  12       21.81       18.20     19.09 o 
   5   0  12        7.99       25.73     21.67 o 
   6   0  12      257.89      308.08     38.36 o 
   7   0  12      381.86      410.03     44.41 o 
   8   0  12      152.23       76.87     49.66 o 
   9   0  12       64.33       40.39     48.15 o 
  10   0  12      131.79      121.28     58.78 o 
 -10   1  12      105.38      127.43     30.22 o 
  -9   1  12       41.14       28.68     31.15 o 
  -8   1  12       93.17       95.95     35.71 o 
  -7   1  12       57.09       57.32     28.21 o 
  -6   1  12      239.06      223.31     29.10 o 
  -5   1  12       20.70       -7.56     21.87 o 
  -4   1  12      488.22      465.15     36.86 o 
  -3   1  12      741.49      806.27     46.31 o 
  -2   1  12        9.01       -2.89     28.11 o 
  -1   1  12     1100.54     1095.99     76.54 o 
   0   1  12      394.61      383.82     34.33 o 
   1   1  12      421.44      434.30     48.50 o 
   2   1  12      838.58      827.06     66.58 o 
   3   1  12      199.43      215.44     37.21 o 
   4   1  12      877.58      806.57     70.26 o 
   5   1  12      418.53      405.22     54.37 o 
   6   1  12      152.13      169.23     40.79 o 
   7   1  12      315.34      258.87     89.46 o 
   8   1  12        8.06       10.64     25.78 o 
   9   1  12       91.56       60.25     50.45 o 
  10   1  12       52.07       93.74     56.32 o 
 -10   2  12       17.46      -10.38     32.75 o 
  -9   2  12      164.72      161.14     42.74 o 
  -8   2  12       37.35       15.03     27.91 o 
  -7   2  12      213.39      270.94     42.81 o 
  -6   2  12      473.07      489.79     54.14 o 
  -5   2  12      715.30      748.69     62.98 o 
  -4   2  12      338.02      304.27     37.28 o 
  -3   2  12      116.85      150.20     17.83 o 
  -2   2  12      996.94     1054.86     47.33 o 
  -1   2  12       26.83       39.90     13.93 o 
   0   2  12       28.69       19.71     13.48 o 
   1   2  12     1208.76     1232.20     68.85 o 
   2   2  12      119.50      123.13     20.24 o 
   3   2  12      232.08      217.06     27.99 o 
   4   2  12      190.71      198.95     27.86 o 
   5   2  12      403.26      395.98     37.55 o 
   6   2  12      110.41       91.79     31.12 o 
   7   2  12       34.44       64.87     34.33 o 
   8   2  12      302.81      267.99     52.54 o 
   9   2  12       22.22        9.35     33.80 o 
  10   2  12       21.37       85.13     55.41 o 
  -9   3  12       24.47      -24.00     28.74 o 
  -8   3  12       58.14       55.55     29.94 o 
  -7   3  12       40.78       41.07     22.85 o 
  -6   3  12      108.86      120.39     25.76 o 
  -5   3  12      141.82      148.59     25.14 o 
  -4   3  12      127.77       85.43     20.38 o 
  -3   3  12      392.04      374.71     56.92 o 
  -2   3  12        0.35        0.13     15.18 o 
  -1   3  12      606.96      612.73     41.82 o 
   0   3  12      213.09      215.70     26.54 o 
   1   3  12      151.94      179.37     25.53 o 
   2   3  12      547.30      549.09     40.64 o 
   3   3  12       44.95       46.96     25.64 o 
   4   3  12      263.06      249.02     31.48 o 
   5   3  12      149.83      183.09     29.62 o 
   6   3  12      127.98       99.50     45.71 o 
   7   3  12       98.44      114.63     30.09 o 
   8   3  12       42.37       15.28     39.98 o 
   9   3  12      124.90      169.18     43.96 o 
  -8   4  12       20.43       -6.00     41.78 o 
  -7   4  12      209.00      229.91     36.66 o 
  -6   4  12       30.99       22.56     21.18 o 
  -5   4  12       18.06       58.27     21.60 o 
  -4   4  12      372.09      352.22     34.04 o 
  -3   4  12      108.32       96.39     22.73 o 
  -2   4  12      131.62      128.14     21.24 o 
  -1   4  12      220.69      226.68     26.18 o 
   0   4  12      413.16      445.72     35.17 o 
   1   4  12       84.07       73.09     26.29 o 
   2   4  12       26.97       43.63     19.31 o 
   3   4  12      794.21      794.49     71.64 o 
   4   4  12       18.28        2.27     19.66 o 
   5   4  12      110.52      134.88     39.01 o 
   6   4  12      229.22      148.97     31.65 o 
   7   4  12       20.02       17.03     27.62 o 
   8   4  12       28.24       10.84     28.01 o 
  -7   5  12       14.82       45.19     61.43 o 
  -6   5  12       76.89       87.21     26.12 o 
  -5   5  12       72.08       69.50     21.44 o 
  -4   5  12       67.20       65.37     53.09 o 
  -3   5  12      182.02      185.20     23.69 o 
  -2   5  12       18.26       37.07     41.84 o 
  -1   5  12      153.39      122.86     64.63 o 
   0   5  12       78.82      127.23     63.55 o 
   1   5  12       54.12       86.17     34.24 o 
   2   5  12      186.66      172.63     26.31 o 
   3   5  12       19.72       20.18     20.17 o 
   4   5  12      187.70      165.89     30.66 o 
   5   5  12       54.09       43.21     25.71 o 
   6   5  12       85.46       89.45     31.05 o 
   7   5  12      130.95       85.86     61.86 o 
  -4   6  12       53.96       59.57     64.97 o 
  -3   6  12      131.83      142.81     77.66 o 
  -2   6  12       41.01       83.51     72.58 o 
  -1   6  12       11.57       39.91     69.70 o 
   0   6  12        6.18      -24.73     65.32 o 
   1   6  12      126.60       96.27     67.90 o 
   2   6  12       26.28       31.74     19.42 o 
   3   6  12       74.10       78.27     60.12 o 
   4   6  12       27.07       45.42     25.67 o 
  -5  -5  13       40.39        6.10     31.29 o 
  -4  -5  13        3.72      -11.56     22.51 o 
  -3  -5  13      188.07      218.05     35.00 o 
  -8  -4  13       24.28       65.63     33.63 o 
  -7  -4  13       77.68       66.71     31.98 o 
  -6  -4  13        8.49       29.66     59.68 o 
  -5  -4  13      173.14      187.27     28.11 o 
  -4  -4  13       65.79       63.58     24.55 o 
  -3  -4  13       70.17       75.59     20.76 o 
  -2  -4  13      222.08      260.63     42.36 o 
  -1  -4  13       11.72       -7.26     25.07 o 
   0  -4  13      272.78      281.24     43.10 o 
   1  -4  13       50.35        1.49     27.79 o 
   2  -4  13      124.74      155.53     38.19 o 
   3  -4  13       92.82      107.25     36.89 o 
   4  -4  13       28.49      -11.32     29.92 o 
   5  -4  13      332.76      246.55     45.10 o 
  -9  -3  13      111.52      113.39     38.94 o 
  -8  -3  13      252.89      235.97     60.94 o 
  -7  -3  13       96.03       90.88     26.63 o 
  -6  -3  13      200.60      229.20     32.32 o 
  -5  -3  13      135.10      118.42     24.72 o 
  -4  -3  13      300.29      306.24     31.91 o 
  -3  -3  13      299.15      290.50     31.86 o 
  -2  -3  13      116.76      126.72     35.20 o 
  -1  -3  13      748.26      756.97     70.77 o 
   0  -3  13       54.28       84.93     31.45 o 
   1  -3  13      281.45      316.29     48.87 o 
   2  -3  13      312.35      397.65     53.90 o 
   3  -3  13       58.72       23.42     32.75 o 
   4  -3  13      388.86      442.54     61.64 o 
   5  -3  13       82.56       63.43     40.11 o 
   6  -3  13      210.37      199.03     49.94 o 
   7  -3  13       81.85       83.65     44.32 o 
   8  -3  13       38.16       47.61     42.89 o 
  -9  -2  13       42.93       20.47     28.60 o 
  -8  -2  13       49.05       56.68     27.01 o 
  -7  -2  13       29.26       11.78     22.83 o 
  -6  -2  13       18.80      -12.24     20.19 o 
  -5  -2  13      226.88      233.56     39.67 o 
  -4  -2  13      182.25      170.61     26.56 o 
  -3  -2  13      276.49      270.25     31.67 o 
  -2  -2  13      297.64      243.66     38.38 o 
  -1  -2  13      102.05      129.29     35.24 o 
   0  -2  13      670.23      738.17     69.76 o 
   1  -2  13        6.13      -15.46     26.52 o 
   2  -2  13      274.79      352.86     52.44 o 
   3  -2  13      491.53      448.60     60.12 o 
   4  -2  13       56.69       79.64     39.67 o 
   5  -2  13      190.67      175.92     48.08 o 
   6  -2  13       62.73       51.27     39.90 o 
   7  -2  13      124.40      130.13     47.06 o 
   8  -2  13      161.24      166.02     54.02 o 
   9  -2  13       27.72       34.25     48.26 o 
 -10  -1  13       25.75       13.81     36.57 o 
  -9  -1  13       96.93       58.58     28.78 o 
  -8  -1  13      148.32      186.49     32.09 o 
  -7  -1  13       71.88       25.50     23.25 o 
  -6  -1  13      288.78      268.82     26.87 o 
  -5  -1  13      214.19      199.95     26.73 o 
  -4  -1  13      632.10      625.92     36.92 o 
  -3  -1  13      210.86      190.70     21.79 o 
  -2  -1  13      160.11      168.29     20.67 o 
  -1  -1  13     1089.77     1170.91    121.22 o 
   0  -1  13      261.44      309.76     32.18 o 
   1  -1  13      162.53      207.85     28.21 o 
   2  -1  13      606.25      649.53     46.83 o 
   3  -1  13      196.87      224.64     31.74 o 
   4  -1  13      419.78      503.62     45.61 o 
   5  -1  13       47.56       71.05     39.00 o 
   6  -1  13      229.41      284.37     55.31 o 
   7  -1  13      151.73      235.25     55.08 o 
   8  -1  13       76.35       69.40     47.65 o 
   9  -1  13      164.49       99.80     50.23 o 
 -10   0  13        6.10      -14.71     33.25 o 
  -9   0  13      189.72      157.39     43.23 o 
  -8   0  13        2.74       -5.53     18.00 o 
  -7   0  13       32.57       41.48     18.08 o 
  -6   0  13        5.68        7.96     15.66 o 
  -5   0  13      367.51      390.78     30.08 o 
  -4   0  13       41.46       28.10     17.60 o 
  -3   0  13       19.80       21.12     16.92 o 
  -2   0  13      235.76      268.31     36.85 o 
  -1   0  13       16.02        5.58     15.52 o 
   0   0  13      280.35      278.35     41.34 o 
   1   0  13       22.74       34.09     23.56 o 
   2   0  13      993.54     1081.98     60.82 o 
   3   0  13      514.63      551.46     44.88 o 
   4   0  13        3.79       46.85     21.49 o 
   5   0  13      538.64      598.44     49.24 o 
   6   0  13      101.08       67.72     43.84 o 
   7   0  13      126.29      106.09     32.95 o 
   8   0  13      297.42      371.59     67.24 o 
   9   0  13       19.49      -33.94     46.63 o 
 -10   1  13       14.36      -30.64     30.64 o 
  -9   1  13       84.92       60.37     35.83 o 
  -8   1  13      171.46      120.84     38.84 o 
  -7   1  13       87.53      109.68     33.56 o 
  -6   1  13      278.62      243.11     37.26 o 
  -5   1  13      194.98      138.43     25.49 o 
  -4   1  13      740.00      744.47     46.80 o 
  -3   1  13      139.76      151.55     24.18 o 
  -2   1  13      126.60      157.30     36.42 o 
  -1   1  13     1214.96     1189.49     65.67 o 
   0   1  13      257.65      297.21     45.88 o 
   1   1  13      109.52      149.38     32.22 o 
   2   1  13      646.48      590.99     58.77 o 
   3   1  13      265.18      275.31     43.62 o 
   4   1  13      315.27      300.27     47.50 o 
   5   1  13       58.91       72.86     33.16 o 
   6   1  13      252.84      281.64     50.76 o 
   7   1  13      104.44       54.00     27.47 o 
   8   1  13       52.76       71.79     31.88 o 
   9   1  13      137.29      130.36     57.74 o 
  -9   2  13       27.27       23.70     32.69 o 
  -8   2  13       43.75       42.18     32.66 o 
  -7   2  13       60.83       59.87     29.14 o 
  -6   2  13       16.35       -3.48     21.77 o 
  -5   2  13      268.60      311.00     43.34 o 
  -4   2  13      188.51      204.02     32.80 o 
  -3   2  13      281.27      318.53     39.97 o 
  -2   2  13      240.62      247.26     34.97 o 
  -1   2  13       99.78       87.37     19.05 o 
   0   2  13      664.95      689.15     45.46 o 
   1   2  13       30.75      -11.34     17.96 o 
   2   2  13      284.56      291.86     40.06 o 
   3   2  13      553.01      562.74     56.04 o 
   4   2  13       60.59       77.09     30.14 o 
   5   2  13      156.94       91.82     32.20 o 
   6   2  13       65.26       76.53     35.22 o 
   7   2  13      131.67      129.67     40.87 o 
   8   2  13      166.83      132.48     42.11 o 
   9   2  13       19.04       36.43     39.35 o 
  -8   3  13      214.01      231.12     45.06 o 
  -7   3  13       74.76       56.84     30.12 o 
  -6   3  13      222.55      234.80     37.49 o 
  -5   3  13      118.85       87.06     21.96 o 
  -4   3  13      241.13      244.16     61.72 o 
  -3   3  13      392.26      391.38     34.03 o 
  -2   3  13      147.32      183.39     25.92 o 
  -1   3  13      679.04      673.76     44.55 o 
   0   3  13       71.91       63.31     20.72 o 
   1   3  13      317.35      334.75     59.50 o 
   2   3  13      254.49      226.49     29.69 o 
   3   3  13       41.55       39.62     21.15 o 
   4   3  13      381.96      362.94     38.24 o 
   5   3  13       79.16       98.67     28.00 o 
   6   3  13      146.78      100.03     52.24 o 
   7   3  13      126.99      137.75     31.89 o 
   8   3  13       57.01       43.58     34.86 o 
  -7   4  13       81.21       37.64     25.48 o 
  -6   4  13        3.74       26.89     27.53 o 
  -5   4  13      181.58      224.64     45.83 o 
  -4   4  13       39.05       39.23     33.51 o 
  -3   4  13       50.80       74.30     19.40 o 
  -2   4  13      224.58      220.11     27.24 o 
  -1   4  13       10.98       14.38     17.52 o 
   0   4  13      213.76      207.40     42.03 o 
   1   4  13       58.23       13.37     34.47 o 
   2   4  13      128.52      137.94     27.23 o 
   3   4  13      110.22      117.48     26.58 o 
   4   4  13       35.53       67.77     28.62 o 
   5   4  13      350.44      342.20     47.73 o 
   6   4  13        2.73      -22.74     23.66 o 
   7   4  13       84.09       87.59     31.39 o 
  -6   5  13       64.85       45.05     24.93 o 
  -5   5  13       45.91       29.03     31.63 o 
  -4   5  13        5.64       18.13     18.64 o 
  -3   5  13      166.80      170.66     25.18 o 
  -2   5  13       53.79       50.73     18.55 o 
  -1   5  13      158.93      130.09     40.23 o 
   0   5  13       92.47       58.29     60.85 o 
   1   5  13      247.89      233.77     31.31 o 
   2   5  13       61.59       70.76     32.93 o 
   3   5  13       23.29        8.41     20.00 o 
   4   5  13      123.97       80.85     26.01 o 
   5   5  13       31.90       13.31     24.63 o 
   6   5  13      154.06      163.14     48.80 o 
  -3   6  13      123.15       29.07     74.99 o 
  -2   6  13      153.24      162.69     77.40 o 
  -1   6  13       21.23      -53.05     66.76 o 
   0   6  13       77.95       55.12     69.03 o 
   1   6  13       34.64       49.79     66.06 o 
   2   6  13       28.76       39.27     23.79 o 
   3   6  13      154.97       88.45     69.39 o 
  -3  -5  14       45.67       37.77     28.09 o 
  -2  -5  14       18.10       21.50     26.71 o 
  -7  -4  14       78.15      126.79     36.27 o 
  -6  -4  14       33.73        8.78     31.87 o 
  -5  -4  14      251.17      198.42     33.66 o 
  -4  -4  14        9.71       23.05     21.21 o 
  -3  -4  14      233.86      208.37     28.36 o 
  -2  -4  14      165.12      189.69     26.98 o 
  -1  -4  14       19.68      -25.69     25.69 o 
   0  -4  14      127.68       60.13     33.43 o 
   1  -4  14       61.04       60.00     33.22 o 
   2  -4  14      222.11      231.28     44.14 o 
   3  -4  14        6.17       -0.60     33.06 o 
   4  -4  14        9.55       -0.49     33.03 o 
   5  -4  14       93.49       66.83     36.65 o 
  -8  -3  14       14.85       59.99     82.76 o 
  -7  -3  14      115.06      113.66     28.98 o 
  -6  -3  14      247.62      227.05     33.29 o 
  -5  -3  14       28.55        6.18     20.79 o 
  -4  -3  14      112.93      128.24     25.04 o 
  -3  -3  14       48.66       25.89     20.68 o 
  -2  -3  14      303.18      298.91     40.81 o 
  -1  -3  14      195.94      160.33     41.89 o 
   0  -3  14      138.19      108.29     36.47 o 
   1  -3  14      655.62      709.53     70.65 o 
   2  -3  14       24.50       22.13     32.41 o 
   3  -3  14      234.12      177.02     46.84 o 
   4  -3  14      268.91      294.66     55.03 o 
   5  -3  14        8.36        2.89     38.43 o 
   6  -3  14      271.65      246.89     55.18 o 
   7  -3  14      119.70      159.43     50.37 o 
  -8  -2  14       57.96       58.75     26.95 o 
  -7  -2  14      192.41      174.96     31.92 o 
  -6  -2  14      213.05      205.66     31.38 o 
  -5  -2  14       48.97       57.87     22.88 o 
  -4  -2  14       19.93       24.60     20.70 o 
  -3  -2  14      523.22      617.44     47.17 o 
  -2  -2  14      269.19      285.61     32.46 o 
  -1  -2  14       74.44       99.11     34.32 o 
   0  -2  14      630.56      633.67     70.22 o 
   1  -2  14       63.66       22.69     32.12 o 
   2  -2  14      281.58      385.86     58.97 o 
   3  -2  14      299.62      302.93     55.01 o 
   4  -2  14       98.96      184.53     47.33 o 
   5  -2  14       96.67       70.59     43.60 o 
   6  -2  14        4.37        1.63     39.05 o 
   7  -2  14      131.30      171.48     53.59 o 
   8  -2  14       37.44       -1.17     43.06 o 
  -9  -1  14       56.23       50.64     29.10 o 
  -8  -1  14       83.32       64.61     27.67 o 
  -7  -1  14      130.56      101.60     27.29 o 
  -6  -1  14      185.52      162.35     30.31 o 
  -5  -1  14      120.76      136.17     21.46 o 
  -4  -1  14      265.49      242.54     24.76 o 
  -3  -1  14       93.83      113.28     19.58 o 
  -2  -1  14      170.76      165.79     22.63 o 
  -1  -1  14      215.05      230.39     33.97 o 
   0  -1  14      167.43      195.14     29.18 o 
   1  -1  14      202.82      187.92     28.72 o 
   2  -1  14      142.27      185.23     28.77 o 
   3  -1  14      478.52      533.37     46.48 o 
   4  -1  14      224.69      231.68     34.41 o 
   5  -1  14       82.60       73.89     41.69 o 
   6  -1  14      432.76      419.99     66.50 o 
   7  -1  14       79.69      100.30     47.86 o 
   8  -1  14       39.15       28.90     47.90 o 
   9  -1  14       50.40       94.18     54.53 o 
  -9   0  14       11.38       22.17     37.27 o 
  -8   0  14       79.15       82.10     21.96 o 
  -7   0  14       93.02       94.22     21.68 o 
  -6   0  14       53.62       66.94     19.33 o 
  -5   0  14      326.32      361.86     38.61 o 
  -4   0  14        0.45       47.19     20.41 o 
  -3   0  14      787.70      752.79    107.90 o 
  -2   0  14      502.05      559.02     46.68 o 
  -1   0  14      134.24      168.07     26.86 o 
   0   0  14      801.39      845.35     72.63 o 
   1   0  14       10.88       38.22     25.59 o 
   2   0  14      554.71      648.19     64.59 o 
   3   0  14      172.84      226.11     30.90 o 
   4   0  14       97.92      149.50     34.43 o 
   5   0  14      272.55      288.53     38.89 o 
   6   0  14        3.21      -22.20     22.89 o 
   7   0  14      438.52      497.21     73.03 o 
   8   0  14       15.97       21.23     47.29 o 
   9   0  14      169.24       75.43     54.48 o 
  -9   1  14       80.43       77.84     40.55 o 
  -8   1  14       70.67       81.85     36.66 o 
  -7   1  14       95.29       77.02     32.77 o 
  -6   1  14      216.05      221.38     40.05 o 
  -5   1  14      140.00      143.59     26.54 o 
  -4   1  14      195.19      147.48     26.14 o 
  -3   1  14       91.13       88.32     22.13 o 
  -2   1  14      242.72      188.73     28.11 o 
  -1   1  14      155.38      162.60     26.63 o 
   0   1  14      144.01      164.57     27.12 o 
   1   1  14      234.66      259.68     32.45 o 
   2   1  14      116.20       97.69     33.94 o 
   3   1  14      356.17      374.99     53.06 o 
   4   1  14      239.08      226.09     43.01 o 
   5   1  14       96.33       96.65     35.77 o 
   6   1  14      398.25      523.07     68.74 o 
   7   1  14      101.85      118.49     44.61 o 
   8   1  14       80.21       69.90     32.47 o 
   9   1  14       24.01       61.05     54.28 o 
  -8   2  14       71.20       83.38     36.68 o 
  -7   2  14      129.14       98.50     34.28 o 
  -6   2  14      207.67      140.03     34.82 o 
  -5   2  14       86.27       97.41     29.51 o 
  -4   2  14       15.83       22.79     21.45 o 
  -3   2  14      520.87      537.78     54.13 o 
  -2   2  14      267.81      281.48     40.92 o 
  -1   2  14      118.25      122.62     28.48 o 
   0   2  14      577.00      520.16     51.47 o 
   1   2  14       58.60       56.37     27.42 o 
   2   2  14      301.72      333.41     46.66 o 
   3   2  14      368.96      335.97     46.98 o 
   4   2  14      103.11      126.55     35.94 o 
   5   2  14      141.07      128.34     37.96 o 
   6   2  14        4.15      -25.50     29.73 o 
   7   2  14      103.48      110.48     43.05 o 
   8   2  14       23.87       69.53     40.12 o 
  -8   3  14       29.96      -18.85     27.22 o 
  -7   3  14      141.00      140.82     36.09 o 
  -6   3  14      201.42      164.27     36.12 o 
  -5   3  14       20.02        8.67     22.11 o 
  -4   3  14      141.14      114.87     27.45 o 
  -3   3  14       23.83       23.25     20.09 o 
  -2   3  14      240.23      260.14     30.53 o 
  -1   3  14      317.67      330.66     36.86 o 
   0   3  14      145.69      147.34     25.60 o 
   1   3  14      566.45      574.34     42.89 o 
   2   3  14       40.72       48.17     43.17 o 
   3   3  14      266.86      300.08     36.75 o 
   4   3  14      211.14      232.68     62.24 o 
   5   3  14       13.83       -2.98     29.38 o 
   6   3  14      270.74      300.78     51.54 o 
   7   3  14      114.80       23.16     36.36 o 
  -6   4  14       17.30       18.35     22.99 o 
  -5   4  14      284.71      296.44     34.57 o 
  -4   4  14        4.26        8.09     38.54 o 
  -3   4  14      197.67      188.85     34.80 o 
  -2   4  14      155.55      152.18     26.34 o 
  -1   4  14       24.84       43.62     41.15 o 
   0   4  14      106.42      120.87     25.29 o 
   1   4  14       72.23       57.86     31.53 o 
   2   4  14      160.78      164.14     30.06 o 
   3   4  14        2.86      -13.52     38.21 o 
   4   4  14       15.46       -2.41     30.81 o 
   5   4  14       93.45       74.57     28.77 o 
   6   4  14       20.81       -1.08     27.81 o 
  -5   5  14      126.72      178.62     72.86 o 
  -4   5  14       62.58       60.63     21.51 o 
  -3   5  14       54.93       54.73     20.19 o 
  -2   5  14       49.17       62.44     27.46 o 
  -1   5  14       57.54       24.12     22.44 o 
   0   5  14       12.18       11.82     18.62 o 
   1   5  14      376.68      339.81     62.66 o 
   2   5  14       34.94       39.73     39.30 o 
   3   5  14      183.38      197.45     32.77 o 
   4   5  14      136.92      121.84     82.47 o 
  -5  -4  15       22.05       13.96     34.05 o 
  -4  -4  15       18.66       25.83     29.22 o 
  -3  -4  15      200.22      194.40     29.36 o 
  -2  -4  15       25.63        5.27     30.85 o 
  -1  -4  15      132.85      125.28     38.00 o 
   0  -4  15      106.28       31.67     33.57 o 
   1  -4  15       64.95       38.22     34.77 o 
   2  -4  15       79.57      121.15     41.29 o 
   3  -4  15       37.18       73.92     38.71 o 
   4  -4  15      260.44      287.91     51.23 o 
   5  -4  15       49.93       40.22     38.29 o 
  -7  -3  15       49.80       52.40     38.55 o 
  -6  -3  15        0.34       -5.09     24.08 o 
  -5  -3  15       98.29       88.30     34.08 o 
  -4  -3  15      326.93      325.24     35.58 o 
  -3  -3  15       14.78       24.46     22.18 o 
  -2  -3  15      169.72      151.41     31.29 o 
  -1  -3  15       63.52       -1.72     32.75 o 
   0  -3  15      161.34      183.04     43.95 o 
   1  -3  15      152.55      117.15     38.79 o 
   2  -3  15       57.91       77.79     39.62 o 
   3  -3  15      245.86      284.65     54.43 o 
   4  -3  15       20.01       68.13     41.28 o 
   5  -3  15       72.08       67.08     44.08 o 
   6  -3  15       69.66      146.49     49.97 o 
   7  -3  15       25.12       -7.69     41.39 o 
  -8  -2  15      177.69      197.31     50.37 o 
  -7  -2  15       77.41       42.42     61.59 o 
  -6  -2  15        9.65        8.68     23.62 o 
  -5  -2  15      155.38      133.81     27.85 o 
  -4  -2  15      113.62       86.05     25.44 o 
  -3  -2  15       35.36       18.65     25.75 o 
  -2  -2  15       70.40       53.60     23.18 o 
  -1  -2  15      334.10      426.81     60.49 o 
   0  -2  15       98.05       57.26     35.41 o 
   1  -2  15        6.90        1.05     32.64 o 
   2  -2  15      512.36      554.48     71.81 o 
   3  -2  15        9.62      -13.51     33.66 o 
   4  -2  15      261.82      228.81     53.00 o 
   5  -2  15      407.32      425.70     66.79 o 
   6  -2  15       28.71       46.34     43.82 o 
   7  -2  15       89.14       74.51     49.58 o 
  -8  -1  15        5.24       23.91     33.63 o 
  -7  -1  15       80.18       80.02     28.40 o 
  -6  -1  15       98.16      139.61     31.03 o 
  -5  -1  15      258.41      233.34     41.93 o 
  -4  -1  15      256.49      233.54     26.86 o 
  -3  -1  15       41.85       23.38     16.85 o 
  -2  -1  15      561.18      609.88     40.53 o 
  -1  -1  15      130.44      159.09     23.67 o 
   0  -1  15      297.07      368.93     38.43 o 
   1  -1  15      339.49      426.72     81.99 o 
   2  -1  15        5.14       21.30     22.76 o 
   3  -1  15      198.38      208.07     43.19 o 
   4  -1  15       56.11       48.35     38.61 o 
   5  -1  15      327.49      272.48     58.95 o 
   6  -1  15      205.95      164.31     52.76 o 
   7  -1  15       24.59       52.03     46.97 o 
   8  -1  15      307.63      269.84     65.89 o 
  -8   0  15       85.44      102.89     38.18 o 
  -7   0  15      121.29      114.92     23.15 o 
  -6   0  15      220.35      237.85     27.98 o 
  -5   0  15      105.93       93.68     28.69 o 
  -4   0  15        6.88       19.79     20.42 o 
  -3   0  15      394.19      407.91     40.40 o 
  -2   0  15        5.02      -13.47     34.51 o 
  -1   0  15       10.88       -0.04     19.44 o 
   0   0  15      506.46      548.62     48.23 o 
   1   0  15      342.52      389.71     55.39 o 
   2   0  15      212.82      266.94     46.09 o 
   3   0  15       33.89       26.82     22.98 o 
   4   0  15      393.32      364.02     40.82 o 
   5   0  15       14.27       30.10     25.61 o 
   6   0  15      115.00      160.76     51.87 o 
   7   0  15       58.93       75.94     46.81 o 
   8   0  15       37.92       60.50     50.56 o 
  -8   1  15        5.84        1.39     32.04 o 
  -7   1  15       93.84       62.20     34.82 o 
  -6   1  15       76.07       72.76     32.94 o 
  -5   1  15      213.63      230.83     39.92 o 
  -4   1  15      268.43      286.81     33.58 o 
  -3   1  15       41.78       32.82     20.83 o 
  -2   1  15      473.21      574.02     46.70 o 
  -1   1  15      154.38      181.41     29.16 o 
   0   1  15      345.67      357.17     38.65 o 
   1   1  15      373.66      372.95     39.71 o 
   2   1  15        2.96       13.51     27.68 o 
   3   1  15      298.13      313.75     52.06 o 
   4   1  15       36.36        9.44     31.42 o 
   5   1  15      285.87      291.68     52.93 o 
   6   1  15      241.21      282.41     55.07 o 
   7   1  15       17.78       30.84     36.53 o 
   8   1  15      340.06      317.26     45.60 o 
  -8   2  15      163.58      162.33     46.29 o 
  -7   2  15       73.99       42.42     31.81 o 
  -6   2  15       20.77       18.85     27.51 o 
  -5   2  15      134.62      123.96     35.18 o 
  -4   2  15      117.30      166.57     33.96 o 
  -3   2  15       55.66       26.55     24.72 o 
  -2   2  15       77.76       48.01     25.64 o 
  -1   2  15      302.38      354.90     47.20 o 
   0   2  15      103.24      106.33     31.21 o 
   1   2  15        7.34       -4.54     23.49 o 
   2   2  15      458.15      556.97     64.84 o 
   4   2  15      235.60      228.81     44.68 o 
   5   2  15      433.88      409.17     58.67 o 
   6   2  15       31.68       15.67     33.07 o 
   7   2  15       89.47       50.96     39.73 o 
  -7   3  15       78.74      104.27     34.50 o 
  -6   3  15        8.67        4.68     23.72 o 
  -5   3  15       93.38       66.66     26.94 o 
  -4   3  15      277.81      289.29     41.40 o 
  -3   3  15       18.28       29.23     22.51 o 
  -2   3  15      139.91      146.87     31.93 o 
  -1   3  15       57.95       69.69     26.44 o 
   0   3  15      130.54      137.99     31.83 o 
   1   3  15      194.87      157.72     34.70 o 
   2   3  15       66.81       38.73     26.64 o 
   3   3  15      203.67      187.51     38.43 o 
   4   3  15       30.77       49.44     29.56 o 
   5   3  15       99.85      108.26     37.14 o 
   6   3  15       46.88      116.61     40.20 o 
  -5   4  15       43.90       31.89     24.61 o 
  -4   4  15       27.43        8.72     22.29 o 
  -3   4  15      253.25      253.22     35.90 o 
  -2   4  15       15.30       31.86     20.72 o 
  -1   4  15      139.68      123.91     25.79 o 
   0   4  15      120.80       95.92     25.46 o 
   1   4  15       78.28       68.34     25.02 o 
   2   4  15       88.70       33.52     58.93 o 
   3   4  15       45.07       20.76     23.59 o 
   4   4  15      224.85      134.72     31.82 o 
   5   4  15       41.94       57.07     33.60 o 
  -3   5  15       72.35       75.09     49.48 o 
  -2   5  15      147.98      164.76     52.66 o 
  -1   5  15      101.77       77.65     23.18 o 
   0   5  15        4.70       16.85     30.12 o 
   1   5  15       97.20      109.80     50.42 o 
   2   5  15        6.99      121.29     68.28 o 
   3   5  15      130.98       94.45     67.43 o 
  -4  -4  16       77.96      118.44     42.81 o 
  -3  -4  16       15.79       -1.49     33.68 o 
  -2  -4  16        1.87        2.85     22.54 o 
  -1  -4  16      411.91      399.72     55.66 o 
   0  -4  16       14.54       19.61     34.34 o 
   1  -4  16       52.24       75.74     37.43 o 
   2  -4  16      238.82      225.22     49.25 o 
   3  -4  16       21.49       12.44     38.90 o 
   4  -4  16       26.88      -27.33     37.26 o 
  -6  -3  16        6.53        2.08     36.55 o 
  -5  -3  16       52.12       22.09     35.04 o 
  -4  -3  16       50.16       54.58     25.16 o 
  -3  -3  16       38.42       27.44     24.38 o 
  -2  -3  16      161.38      127.99     29.04 o 
  -1  -3  16       63.63       58.23     37.60 o 
   0  -3  16       68.72       67.95     39.58 o 
   1  -3  16       74.64       48.80     38.32 o 
   2  -3  16      132.23       93.67     42.61 o 
   3  -3  16      194.51      256.83     55.28 o 
   4  -3  16        4.72      -35.18     35.18 o 
   5  -3  16      220.70      231.43     56.23 o 
  -7  -2  16       16.22      -25.44     34.05 o 
  -6  -2  16      209.56      267.10     37.80 o 
  -5  -2  16        8.19       34.09     24.58 o 
  -4  -2  16       60.81       21.87     24.59 o 
  -3  -2  16      230.53      301.24     53.04 o 
  -2  -2  16      168.68      159.36     30.45 o 
  -1  -2  16      120.95      101.93     28.11 o 
   0  -2  16      171.35      174.11     46.30 o 
   1  -2  16      459.52      560.66     74.08 o 
   2  -2  16       36.06      113.69     43.18 o 
   3  -2  16        7.30        2.12     37.81 o 
   4  -2  16      348.39      386.12     64.96 o 
   5  -2  16        1.22       56.07     45.08 o 
   6  -2  16       67.12       25.33     41.89 o 
  -7  -1  16       88.19       56.58     26.79 o 
  -6  -1  16       12.79        6.72     24.21 o 
  -5  -1  16       83.74       62.11     27.74 o 
  -4  -1  16      177.31      146.36     24.74 o 
  -3  -1  16       76.17      103.23     21.39 o 
  -2  -1  16      272.12      266.82     29.31 o 
  -1  -1  16       33.37       36.52     20.95 o 
   0  -1  16      373.45      449.05     48.67 o 
   1  -1  16      205.63      205.48     56.42 o 
   2  -1  16      113.73      137.68     30.05 o 
   3  -1  16      180.15      223.19     50.07 o 
   4  -1  16       89.26      195.86     49.65 o 
   5  -1  16      199.98      175.60     51.17 o 
   6  -1  16       39.72       63.63     45.36 o 
   7  -1  16       43.68       94.44     49.48 o 
  -7   0  16       73.71       63.90     21.77 o 
  -6   0  16       44.79       45.20     25.80 o 
  -5   0  16      117.92      110.13     29.00 o 
  -4   0  16      323.39      338.78     41.68 o 
  -3   0  16      109.96      123.67     42.38 o 
  -2   0  16        6.15       -4.80     19.91 o 
  -1   0  16      195.12      202.63     32.30 o 
   0   0  16       24.87       11.47     21.28 o 
   1   0  16       28.20       44.14     31.64 o 
   2   0  16      253.92      311.11     53.34 o 
   3   0  16      154.70      112.15     39.28 o 
   4   0  16      270.14      285.41     50.83 o 
   5   0  16       36.83       42.07     35.49 o 
   6   0  16      166.76      165.92     51.80 o 
   7   0  16       42.89       62.08     46.24 o 
  -7   1  16       80.87      130.86     40.91 o 
  -6   1  16        9.06        3.56     28.76 o 
  -5   1  16       77.96       28.01     28.61 o 
  -4   1  16      162.74      162.21     45.67 o 
  -3   1  16       90.69       79.39     28.30 o 
  -2   1  16      278.56      297.86     52.42 o 
  -1   1  16       26.07        5.63     19.65 o 
   0   1  16      355.76      354.05     40.26 o 
   1   1  16      228.24      307.06     38.15 o 
   2   1  16      121.08      150.94     57.62 o 
   3   1  16      255.31      198.50     46.56 o 
   4   1  16       90.43      159.34     44.77 o 
   5   1  16      278.89      369.87     61.42 o 
   6   1  16       16.71      -14.56     33.41 o 
   7   1  16       40.49       83.73     44.39 o 
  -6   2  16      195.54      157.46     39.87 o 
  -5   2  16       16.07      -14.85     26.70 o 
  -4   2  16       29.00       32.46     28.38 o 
  -3   2  16      279.95      277.66     44.26 o 
  -2   2  16      154.63      142.75     36.08 o 
  -1   2  16       84.72      107.89     32.41 o 
   0   2  16      168.02      150.03     37.22 o 
   1   2  16      454.81      414.34     53.69 o 
   2   2  16       14.25       -1.05     27.70 o 
   3   2  16        3.81       25.76     31.86 o 
   5   2  16        0.60       -1.84     30.32 o 
   6   2  16       74.80       24.07     36.59 o 
  -5   3  16       56.97       59.76     29.42 o 
  -4   3  16       51.60       62.14     27.14 o 
  -3   3  16       63.16       71.99     26.71 o 
  -2   3  16      151.83      195.28     35.51 o 
  -1   3  16       71.39       61.97     27.25 o 
   0   3  16       82.61      133.24     33.01 o 
   1   3  16      100.32       92.83     29.55 o 
   2   3  16      107.61      139.90     36.60 o 
   3   3  16      199.02      188.46     42.63 o 
   4   3  16        5.30      -18.13     27.33 o 
   5   3  16      193.82      169.72     44.09 o 
  -4   4  16       86.22      104.67     29.24 o 
  -3   4  16       39.28       41.92     24.61 o 
  -2   4  16        5.13        2.76     21.42 o 
  -1   4  16      401.18      413.94     48.38 o 
   0   4  16        7.31       -5.42     22.49 o 
   1   4  16       53.33       54.40     27.30 o 
   2   4  16      238.86      158.84     36.40 o 
  -1  -4  17       54.51       40.57     37.26 o 
   0  -4  17        9.03      -19.92     36.54 o 
   1  -4  17      180.59      218.31     49.85 o 
  -4  -3  17        5.61       50.41     36.76 o 
  -3  -3  17      158.63      142.56     43.77 o 
  -2  -3  17       76.11       89.48     28.59 o 
  -1  -3  17       74.21      108.25     29.79 o 
   0  -3  17      144.07      191.21     48.73 o 
   1  -3  17       20.68       12.53     35.38 o 
   2  -3  17      149.96      141.44     47.19 o 
   3  -3  17      102.70      122.13     47.33 o 
   4  -3  17       34.57       36.82     44.03 o 
  -5  -2  17       56.25        9.06     34.89 o 
  -4  -2  17      202.10      205.63     36.57 o 
  -3  -2  17       17.20       20.61     26.01 o 
  -2  -2  17        5.57        2.30     24.19 o 
  -1  -2  17      190.80      208.30     34.84 o 
   0  -2  17       40.42        6.56     35.93 o 
   1  -2  17       55.24      110.14     45.26 o 
   2  -2  17      211.46      185.95     51.20 o 
   3  -2  17      463.44      661.21     83.22 o 
   4  -2  17        5.53       24.84     42.00 o 
   5  -2  17        9.38      -35.13     38.98 o 
  -6  -1  17       38.90       15.26     36.74 o 
  -5  -1  17       51.89       47.60     26.66 o 
  -4  -1  17       10.40        4.57     23.92 o 
  -3  -1  17       72.59      100.61     29.40 o 
  -2  -1  17      209.68      230.98     28.80 o 
  -1  -1  17       60.74       50.70     21.72 o 
   0  -1  17      196.92      173.45     26.89 o 
   1  -1  17       12.90       17.55     38.81 o 
   2  -1  17      269.96      308.72     57.69 o 
   3  -1  17      139.39      111.84     46.34 o 
   4  -1  17       38.75        4.75     40.03 o 
   5  -1  17       18.80       24.51     43.95 o 
   6  -1  17       78.28       59.12     47.62 o 
  -6   0  17      262.23      356.67     57.60 o 
  -5   0  17       40.65       36.39     25.62 o 
  -4   0  17       54.32       28.81     49.81 o 
  -3   0  17      164.31      145.01     29.21 o 
  -2   0  17      348.22      346.97     40.71 o 
  -1   0  17      190.72      177.15     33.27 o 
   0   0  17        4.86       26.89     23.58 o 
   1   0  17      244.91      236.18     36.17 o 
   2   0  17       40.44       67.18     35.68 o 
   3   0  17       14.06      -22.88     30.45 o 
   4   0  17      351.14      357.54     43.47 o 
   5   0  17       10.07       24.16     28.65 o 
   6   0  17      647.47      585.42     78.25 o 
  -6   1  17       31.53       75.80     36.57 o 
  -5   1  17       70.59       66.76     35.19 o 
  -4   1  17        7.02       -8.26     26.38 o 
  -3   1  17       37.48       49.44     31.39 o 
  -2   1  17      214.56      243.03     61.84 o 
  -1   1  17       82.26       86.03     27.38 o 
   0   1  17      168.06      148.85     30.32 o 
   1   1  17       13.54        8.96     20.76 o 
   2   1  17      233.94      264.86     50.03 o 
   3   1  17       97.62       96.80     40.28 o 
   4   1  17       20.44       47.23     36.70 o 
   5   1  17       45.08       37.18     40.08 o 
   6   1  17       69.96       98.59     45.94 o 
  -5   2  17       57.49       91.85     35.20 o 
  -4   2  17      185.21      175.81     39.77 o 
  -3   2  17       28.70       22.32     27.04 o 
  -2   2  17        3.88        0.47     27.16 o 
  -1   2  17      219.56      260.44     46.05 o 
   0   2  17       37.47      -12.35     27.25 o 
   1   2  17       99.40      153.60     40.72 o 
   2   2  17      173.10      154.30     39.35 o 
   3   2  17      498.72      411.20     61.92 o 
   4   2  17       24.57       59.87     38.06 o 
   5   2  17        6.59        4.92     35.69 o 
  -4   3  17       14.28       24.71     28.15 o 
  -3   3  17      158.33      124.96     33.51 o 
  -2   3  17       66.82       83.63     31.24 o 
  -1   3  17       65.80       52.05     27.83 o 
   0   3  17      176.13      165.04     36.92 o 
   1   3  17       31.64        9.02     28.35 o 
   2   3  17      138.05      139.30     38.65 o 
   3   3  17      120.80      112.19     38.43 o 
   4   3  17       32.23       54.02     37.56 o 
   0   4  17       14.30       18.40     27.32 o 
  -1  -3  18      108.98      171.17     50.37 o 
   0  -3  18      196.23      108.83     46.25 o 
   1  -3  18      111.32      143.42     48.14 o 
  -3  -2  18       60.57      139.88     47.46 o 
  -2  -2  18      164.98      198.35     52.95 o 
  -1  -2  18       30.30      -34.64     34.64 o 
   0  -2  18       38.04       14.83     28.36 o 
   1  -2  18      133.60      104.56     47.00 o 
   2  -2  18       52.82       26.11     42.86 o 
   3  -2  18       21.04       25.68     44.57 o 
  -4  -1  18       46.02       13.41     37.35 o 
  -3  -1  18       69.79       89.15     29.15 o 
  -2  -1  18       50.21       54.16     29.49 o 
  -1  -1  18       69.37       58.97     32.84 o 
   0  -1  18      115.26      132.76     33.45 o 
   1  -1  18       66.64       49.08     40.94 o 
   2  -1  18      195.90      237.49     54.50 o 
   3  -1  18        2.06       -6.93     36.73 o 
   4  -1  18      370.09      420.41     70.25 o 
  -4   0  18      223.53      205.46     47.22 o 
  -3   0  18       11.71       -6.74     22.26 o 
  -2   0  18      110.95      115.69     29.66 o 
  -1   0  18      226.09      307.33     41.12 o 
   0   0  18      210.63      226.13     37.29 o 
   1   0  18      247.94      220.54     42.36 o 
   2   0  18       97.06       95.51     30.18 o 
   3   0  18      158.29      138.16     45.90 o 
   4   0  18       28.58        9.90     27.20 o 
  -4   1  18       39.24       28.16     32.60 o 
  -3   1  18       63.11       57.36     34.32 o 
  -2   1  18       41.43       39.97     33.51 o 
  -1   1  18       32.98        3.29     31.69 o 
   0   1  18      111.72      109.46     39.82 o 
   1   1  18       78.68       73.27     36.59 o 
   2   1  18      183.34      227.57     50.25 o 
   3   1  18        5.06       19.13     35.42 o 
   4   1  18      345.63      395.23     66.32 o 
  -3   2  18       52.05       41.90     32.60 o 
  -2   2  18      191.67      233.31     45.52 o 
  -1   2  18       41.35       53.23     32.47 o 
   0   2  18       18.24       24.65     31.87 o 
   1   2  18      131.58       80.36     36.92 o 
   2   2  18       58.09       47.29     36.12 o 
   3   2  18       43.41       34.93     35.66 o 
   0   3  18      122.69      103.01     35.37 o 
  -2  -1  19       38.85       49.74     40.59 o 
  -1  -1  19      174.31      161.56     48.63 o 
   0  -1  19      132.51      184.05     50.95 o 
   1  -1  19      101.75       91.12     45.78 o 
  -2   0  19      128.25       60.73     38.29 o 
  -1   0  19       11.97      -11.72     23.13 o 
   0   0  19       47.18       45.40     27.00 o 
   1   0  19       31.44       51.90     27.54 o 
   2   0  19       63.03       32.89     40.85 o 
  -1   1  19      186.93      208.13     50.83 o 
   0   1  19      112.40      117.98     42.57 o 
   1   1  19       79.75      103.49     41.33 o 
                                                 
